# Supplementary material for: Dicarbon­yl[4-(2,6-dimethyl­phenyl­amino)­pent-3-en-2-onato-κ2 N,O]rhodium(I)
Source: Acta Crystallogr Sect E Struct Rep Online. 2012 Apr 25;68(Pt 5):m666–7. doi: 10.1107/S1600536812017175 (PMC3344388; doi:10.1107/S1600536812017175)
Supplement: Supplementary file 1 [file e-68-0m666-sup1.cif]

##############################################################################
#                                                                            #
# This CIF contains the data in a paper accepted for publication in          #
# Acta Crystallographica Section E. It conforms to the requirements of       #
# Notes for Authors for Acta Crystallographica Section E, and has been       #
# peer reviewed under the auspices of the IUCr Commission on Journals.       #
#                                                                            #
# Full details of the Crystallographic Information File format               #
# are given in the paper "The Crystallographic Information File (CIF):       #
# a New Standard Archive File for Crystallography" by S. R. Hall, F. H.      #
# Allen and I. D. Brown [Acta Cryst. (1991), A47, 655-685].                  #
#                                                                            #
# The current version of the core CIF dictionary is obtainable from          #
# ftp://ftp.iucr.org/pub/cif_core.dic.                                       #
#                                                                            #
# Software is freely available for graphical display of the structure(s)     #
# in this CIF. For information consult the CIF software page                 #
# http://www.iucr.org/resources/cif/software.                                #
#                                                                            #
# This file may be used for bona fide research purposes within the           #
# scientific community so long as proper attribution is given to the journal # 
# article from which it was obtained.                                        #
#                                                                            #
##############################################################################
data_global
_audit_creation_method     'WinGX routine CIF_UPDATE'
_audit_conform_dict_name     cif_core.dic
_audit_conform_dict_version     2.4
_journal_data_validation_number     ?
_journal_date_recd_electronic     2012-04-11
_journal_date_accepted     2012-04-18
_journal_name_full     'Acta Crystallographica, Section E'
_journal_year     2012
_journal_volume     68
_journal_issue      5
_journal_page_first     m666
_journal_page_last     m667
_journal_paper_category     QM
_journal_paper_doi     10.1107/S1600536812017175
_journal_coeditor_code     HY2537
_publ_contact_author_name     'Venter, Gertruida J. S.'
_publ_contact_author_address
;
Department of Chemistry
University of the Free State
Bloemfontein 9300
South Africa
;
_publ_contact_author_email     truidie@hotmail.com
_publ_contact_author_fax     '+27(0)51 4446384'
_publ_contact_author_phone     '+27(0)51 4017035'
_publ_section_title
;\
Dicarbonyl[4-(2,6-dimethylphenylamino)pent-3-en-2-onato-\k^2^<i>N</i>,<i>O</i>]\
rhodium(I)
;
loop_
    _publ_author_name
    _publ_author_address
    'Venter, Gertruida J. S.'
;
Department of Chemistry
University of the Free State
PO Box 339
Bloemfontein 9300
South Africa
;
    'Steyl, Gideon'
;
Department of Chemistry
University of the Free State
PO Box 339
Bloemfontein 9300
South Africa
;
    'Roodt, Andreas'
;
Department of Chemistry
University of the Free State
PO Box 339
Bloemfontein 9300
South Africa
;
data_I
_audit_creation_method     'WinGX routine CIF_UPDATE'
_chemical_name_systematic
;
Dicarbonyl[4-(2,6-dimethylphenylamino)pent-3-en-2-onato-
\k^2^<i>N</i>,<i>O</i>]rhodium(I)
;
_chemical_formula_moiety     'C15 H16 N O3 Rh'
_chemical_formula_sum     'C15 H16 N O3 Rh'
_chemical_formula_iupac     '[Rh (C13 H16 N O) (C O)2]'
_chemical_formula_weight     361.2
_symmetry_cell_setting     orthorhombic
_symmetry_space_group_name_H-M     'P 21 21 21'
_symmetry_space_group_name_Hall     'P 2ac 2ab'
loop_
    _symmetry_equiv_pos_as_xyz
    'x, y, z'
    '-x+1/2, -y, z+1/2'
    'x+1/2, -y+1/2, -z'
    '-x, y+1/2, -z+1/2'
_cell_length_a     7.9191(7)
_cell_length_b     12.3873(5)
_cell_length_c     15.393(6)
_cell_angle_alpha     90
_cell_angle_beta     90
_cell_angle_gamma     90
_cell_volume     1510.0(6)
_cell_formula_units_Z     4
_cell_measurement_reflns_used     9513
_cell_measurement_theta_min     2.89
_cell_measurement_theta_max     28.31
_cell_measurement_temperature     100(2)
_exptl_crystal_description     'cuboid'
_exptl_crystal_colour     'yellow'
_exptl_crystal_size_max     0.34
_exptl_crystal_size_mid     0.20
_exptl_crystal_size_min     0.11
_exptl_crystal_density_diffrn     1.589
_exptl_crystal_density_method     'not measured'
_exptl_crystal_F_000     728
_exptl_absorpt_coefficient_mu     1.136
_exptl_absorpt_correction_type     multi-scan
_exptl_absorpt_process_details     '(SADABS; Bruker, 2001)'
_exptl_absorpt_correction_T_min     0.6986
_exptl_absorpt_correction_T_max     0.8852
_exptl_special_details
;
The intensity data was collected on a Bruker X8 APEXII 4 K Kappa CCD
diffractometer using an exposure time of 60 s/frame. A total of 1033 frames
were collected with a frame width of 0.5\% covering up to \q = 28.31\% with
99.8% completeness accomplished.
;
_diffrn_ambient_temperature     100(2)
_diffrn_radiation_type     MoK\a
_diffrn_radiation_wavelength     0.71073
_diffrn_radiation_source     'fine-focus sealed tube'
_diffrn_radiation_monochromator     graphite
_diffrn_measurement_device_type     'Bruker APEXII CCD'
_diffrn_measurement_method     '\f and \w scans'
_diffrn_reflns_number     20802
_diffrn_reflns_av_R_equivalents     0.0291
_diffrn_reflns_theta_min     2.65
_diffrn_reflns_theta_max     28.32
_diffrn_reflns_theta_full     28.32
_diffrn_measured_fraction_theta_max     0.998
_diffrn_measured_fraction_theta_full     0.998
_diffrn_reflns_limit_h_min     -9
_diffrn_reflns_limit_h_max     10
_diffrn_reflns_limit_k_min     -16
_diffrn_reflns_limit_k_max     16
_diffrn_reflns_limit_l_min     -17
_diffrn_reflns_limit_l_max     20
_refine_special_details
;
Refinement of <i>F</i>^2^ against ALL reflections. The weighted <i>R</i>-factor
<i>wR</i> and goodness of fit <i>S</i> are based on <i>F</i>^2^, conventional
<i>R</i>-factors <i>R</i> are based on <i>F</i>, with <i>F</i> set to zero for
negative <i>F</i>^2^. The threshold expression of <i>F</i>^2^ >
2\s(<i>F</i>^2^) is used only for calculating <i>R</i>-factors(gt) <i>etc</i>.
and is not relevant to the choice of reflections for refinement.
<i>R</i>-factors based on <i>F</i>^2^ are statistically about twice as large
as those based on <i>F</i>, and <i>R</i>- factors based on ALL data will be
even larger.
;
_reflns_number_total     3767
_reflns_number_gt     3746
_reflns_threshold_expression     >2\s(I)
_refine_ls_structure_factor_coef     Fsqd
_refine_ls_matrix_type     full
_refine_ls_R_factor_all     0.0166
_refine_ls_R_factor_gt     0.0165
_refine_ls_wR_factor_ref     0.042
_refine_ls_goodness_of_fit_ref     1.068
_refine_ls_restrained_S_all     1.068
_refine_ls_number_reflns     3767
_refine_ls_number_parameters     174
_refine_ls_number_restraints     0
_refine_ls_hydrogen_treatment     constr
_refine_ls_weighting_scheme     calc
_refine_ls_weighting_details
         'calc w=1/[\s^2^(Fo^2^)+(0.0159P)^2^+0.9823P] where P=(Fo^2^+2Fc^2^)/3'
_atom_sites_solution_hydrogens     geom
_atom_sites_solution_primary     direct
_atom_sites_solution_secondary     difmap
_refine_ls_shift/su_max     0.002
_refine_ls_shift/su_mean     0
_refine_diff_density_max     0.794
_refine_diff_density_min     -0.573
_refine_ls_extinction_method     'SHELXL97 (Sheldrick, 2008)'
_refine_ls_extinction_coef     0.0163(5)
_refine_ls_abs_structure_details     'Flack (1983), 1605 Friedel pairs'
_refine_ls_abs_structure_Flack     -0.01(2)
loop_
    _atom_type_symbol
    _atom_type_description
    _atom_type_scat_dispersion_real
    _atom_type_scat_dispersion_imag
    _atom_type_scat_source
    C C 0.0033 0.0016 'International Tables Vol C Tables 4.2.6.8 and 6.1.1.4'
    H H 0 0 'International Tables Vol C Tables 4.2.6.8 and 6.1.1.4'
    N N 0.0061 0.0033 'International Tables Vol C Tables 4.2.6.8 and 6.1.1.4'
    O O 0.0106 0.006 'International Tables Vol C Tables 4.2.6.8 and 6.1.1.4'
    Rh Rh -1.1178 0.9187 'International Tables Vol C Tables 4.2.6.8 and 6.1.1.4'
_computing_data_collection     'APEX2 (Bruker, 2007)'
_computing_cell_refinement     'SAINT-Plus (Bruker, 2007)'
_computing_data_reduction     'SAINT-Plus (Bruker, 2007)'
_computing_structure_solution     'SHELXS97 (Sheldrick, 2008)'
_computing_structure_refinement     'SHELXL97 (Sheldrick, 2008)'
_computing_molecular_graphics     'DIAMOND (Brandenburg & Putz, 1999)'
_computing_publication_material     'WinGX (Farrugia, 1999)'
loop_
    _atom_site_type_symbol
    _atom_site_label
    _atom_site_fract_x
    _atom_site_fract_y
    _atom_site_fract_z
    _atom_site_U_iso_or_equiv
    _atom_site_adp_type
    _atom_site_calc_flag
    _atom_site_refinement_flags
    _atom_site_occupancy
    _atom_site_disorder_assembly
    _atom_site_disorder_group
    C C1 -0.1665(3) 0.74776(15) 0.96601(14) 0.0256(4) Uani d . 1 . .
    H H1A -0.2853 0.7323 0.9532 0.038 Uiso calc R 1 . .
    H H1B -0.1389 0.821 0.9465 0.038 Uiso calc R 1 . .
    H H1C -0.1472 0.7421 1.0287 0.038 Uiso calc R 1 . .
    C C2 -0.0554(2) 0.66732(14) 0.91901(11) 0.0172(3) Uani d . 1 . .
    C C3 0.0594(3) 0.71073(13) 0.85745(11) 0.0192(3) Uani d . 1 . .
    H H3 0.0598 0.787 0.8512 0.023 Uiso calc R 1 . .
    C C4 0.1704(2) 0.65405(15) 0.80574(12) 0.0182(3) Uani d . 1 . .
    C C5 0.2854(3) 0.71425(17) 0.74432(13) 0.0261(4) Uani d . 1 . .
    H H5A 0.4033 0.7006 0.7602 0.039 Uiso calc R 1 . .
    H H5B 0.2621 0.7918 0.7481 0.039 Uiso calc R 1 . .
    H H5C 0.2654 0.6894 0.6848 0.039 Uiso calc R 1 . .
    C C13 0.1968(3) 0.33435(18) 0.82539(16) 0.0315(3) Uani d . 1 . .
    C C14 -0.0362(4) 0.33708(18) 0.94754(18) 0.0431(4) Uani d . 1 . .
    C C111 -0.2003(2) 0.53224(12) 0.99790(11) 0.0155(3) Uani d . 1 . .
    C C112 -0.1618(3) 0.52091(15) 1.08635(12) 0.0202(4) Uani d . 1 . .
    C C113 -0.2906(3) 0.48830(15) 1.14235(12) 0.0247(4) Uani d . 1 . .
    H H113 -0.2669 0.4799 1.2025 0.03 Uiso calc R 1 . .
    C C114 -0.4521(3) 0.46795(14) 1.11235(13) 0.0251(4) Uani d . 1 . .
    H H114 -0.5385 0.4473 1.1518 0.03 Uiso calc R 1 . .
    C C115 -0.4876(2) 0.47775(14) 1.02404(13) 0.0214(4) Uani d . 1 . .
    H H115 -0.598 0.4624 1.0033 0.026 Uiso calc R 1 . .
    C C116 -0.3627(2) 0.50984(14) 0.96590(12) 0.0169(3) Uani d . 1 . .
    C C117 0.0141(3) 0.54302(18) 1.11936(14) 0.0295(4) Uani d . 1 . .
    H H11A 0.023 0.5194 1.18 0.044 Uiso calc R 1 . .
    H H11B 0.0375 0.6206 1.1157 0.044 Uiso calc R 1 . .
    H H11C 0.096 0.5034 1.0839 0.044 Uiso calc R 1 . .
    C C118 -0.3997(2) 0.51770(16) 0.87001(12) 0.0229(4) Uani d . 1 . .
    H H11D -0.5215 0.5101 0.8604 0.034 Uiso calc R 1 . .
    H H11E -0.3397 0.4601 0.8391 0.034 Uiso calc R 1 . .
    H H11F -0.362 0.588 0.8482 0.034 Uiso calc R 1 . .
    N N11 -0.0694(2) 0.56317(11) 0.93686(9) 0.0153(2) Uani d . 1 . .
    O O12 0.18814(16) 0.55013(11) 0.80425(8) 0.0188(2) Uani d . 1 . .
    O O13 0.2774(2) 0.27212(12) 0.79070(11) 0.0315(3) Uani d . 1 . .
    O O14 -0.0990(3) 0.27211(12) 0.98856(13) 0.0431(4) Uani d . 1 . .
    Rh Rh1 0.066650(17) 0.441740(10) 0.879887(8) 0.01597(5) Uani d . 1 . .
loop_
    _atom_site_aniso_label
    _atom_site_aniso_U_11
    _atom_site_aniso_U_22
    _atom_site_aniso_U_33
    _atom_site_aniso_U_12
    _atom_site_aniso_U_13
    _atom_site_aniso_U_23
    C1 0.0296(10) 0.0145(8) 0.0327(10) 0.0009(8) 0.0099(8) 0.0002(7)
    C2 0.0171(8) 0.0171(7) 0.0172(7) 0.0007(7) -0.0010(7) -0.0001(6)
    C3 0.0205(8) 0.0153(7) 0.0219(8) -0.0015(7) -0.0008(8) 0.0029(6)
    C4 0.0163(8) 0.0216(8) 0.0168(8) -0.0042(7) -0.0036(6) 0.0030(6)
    C5 0.0250(10) 0.0264(9) 0.0268(10) -0.0043(8) 0.0051(8) 0.0059(8)
    C13 0.0282(6) 0.0244(6) 0.0419(7) 0.0026(5) 0.0101(5) -0.0036(5)
    C14 0.0567(10) 0.0183(5) 0.0543(8) 0.0045(6) 0.0297(8) 0.0040(5)
    C111 0.0197(8) 0.0119(7) 0.0150(7) 0.0013(6) 0.0022(6) 0.0002(5)
    C112 0.0263(10) 0.0169(8) 0.0175(8) -0.0014(7) -0.0018(7) 0.0000(6)
    C113 0.0384(12) 0.0210(8) 0.0147(8) -0.0045(8) 0.0017(8) 0.0010(6)
    C114 0.0343(10) 0.0196(8) 0.0215(8) -0.0060(7) 0.0098(9) 0.0005(6)
    C115 0.0211(9) 0.0168(8) 0.0263(9) -0.0024(7) 0.0038(7) -0.0015(7)
    C116 0.0193(8) 0.0138(7) 0.0177(8) 0.0006(6) 0.0010(7) 0.0006(6)
    C117 0.0315(9) 0.0357(10) 0.0213(8) -0.0033(8) -0.0078(8) 0.0027(9)
    C118 0.0196(8) 0.0301(9) 0.0191(9) -0.0017(7) -0.0023(7) 0.0030(7)
    N11 0.0160(6) 0.0149(6) 0.0150(6) -0.0030(7) 0.0004(6) 0.0005(5)
    O12 0.0171(6) 0.0194(6) 0.0198(6) -0.0009(6) 0.0010(5) 0.0001(5)
    O13 0.0282(6) 0.0244(6) 0.0419(7) 0.0026(5) 0.0101(5) -0.0036(5)
    O14 0.0567(10) 0.0183(5) 0.0543(8) 0.0045(6) 0.0297(8) 0.0040(5)
    Rh1 0.01566(6) 0.01375(6) 0.01848(7) 0.00045(5) 0.00126(5) -0.00015(5)
_geom_special_details
;
All s.u.'s (except the s.u. in the dihedral angle between two l.s. planes) are
estimated using the full covariance matrix. The cell s.u.'s are taken into
account individually in the estimation of s.u.'s in distances, angles and
torsion angles; correlations between s.u.'s in cell parameters are only used
when they are defined by crystal symmetry. An approximate (isotropic)
treatment of cell s.u.'s is used for estimating s.u.'s involving l.s. planes.
;
loop_
    _geom_bond_atom_site_label_1
    _geom_bond_atom_site_label_2
    _geom_bond_site_symmetry_2
    _geom_bond_distance
    _geom_bond_publ_flag
    C1 C2 . 1.514(3) ?
    C1 H1A . 0.98 ?
    C1 H1B . 0.98 ?
    C1 H1C . 0.98 ?
    C2 N11 . 1.324(2) ?
    C2 C3 . 1.419(3) ?
    C3 C4 . 1.378(3) ?
    C3 H3 . 0.95 ?
    C4 O12 . 1.295(2) ?
    C4 C5 . 1.510(3) ?
    C5 H5A . 0.98 ?
    C5 H5B . 0.98 ?
    C5 H5C . 0.98 ?
    C13 O13 . 1.134(3) ?
    C13 Rh1 . 1.880(2) ?
    C14 O14 . 1.138(3) ?
    C14 Rh1 . 1.852(2) ?
    C111 C112 . 1.402(3) ?
    C111 C116 . 1.405(3) ?
    C111 N11 . 1.451(2) ?
    C112 C113 . 1.395(3) ?
    C112 C117 . 1.508(3) ?
    C113 C114 . 1.383(3) ?
    C113 H113 . 0.95 ?
    C114 C115 . 1.393(3) ?
    C114 H114 . 0.95 ?
    C115 C116 . 1.392(3) ?
    C115 H115 . 0.95 ?
    C116 C118 . 1.508(3) ?
    C117 H11A . 0.98 ?
    C117 H11B . 0.98 ?
    C117 H11C . 0.98 ?
    C118 H11D . 0.98 ?
    C118 H11E . 0.98 ?
    C118 H11F . 0.98 ?
    N11 Rh1 . 2.0476(15) ?
    O12 Rh1 . 2.0209(13) ?
loop_
    _geom_angle_atom_site_label_1
    _geom_angle_atom_site_label_2
    _geom_angle_atom_site_label_3
    _geom_angle_site_symmetry_1
    _geom_angle_site_symmetry_3
    _geom_angle
    _geom_angle_publ_flag
    C2 C1 H1A . . 109.5 ?
    C2 C1 H1B . . 109.5 ?
    H1A C1 H1B . . 109.5 ?
    C2 C1 H1C . . 109.5 ?
    H1A C1 H1C . . 109.5 ?
    H1B C1 H1C . . 109.5 ?
    N11 C2 C3 . . 124.18(16) ?
    N11 C2 C1 . . 119.57(16) ?
    C3 C2 C1 . . 116.24(15) ?
    C4 C3 C2 . . 126.95(16) ?
    C4 C3 H3 . . 116.5 ?
    C2 C3 H3 . . 116.5 ?
    O12 C4 C3 . . 125.86(17) ?
    O12 C4 C5 . . 114.49(17) ?
    C3 C4 C5 . . 119.65(17) ?
    C4 C5 H5A . . 109.5 ?
    C4 C5 H5B . . 109.5 ?
    H5A C5 H5B . . 109.5 ?
    C4 C5 H5C . . 109.5 ?
    H5A C5 H5C . . 109.5 ?
    H5B C5 H5C . . 109.5 ?
    O13 C13 Rh1 . . 177.7(2) ?
    O14 C14 Rh1 . . 179.4(2) ?
    C112 C111 C116 . . 121.30(17) ?
    C112 C111 N11 . . 120.00(17) ?
    C116 C111 N11 . . 118.64(15) ?
    C113 C112 C111 . . 118.04(18) ?
    C113 C112 C117 . . 121.31(17) ?
    C111 C112 C117 . . 120.65(18) ?
    C114 C113 C112 . . 121.50(18) ?
    C114 C113 H113 . . 119.2 ?
    C112 C113 H113 . . 119.2 ?
    C113 C114 C115 . . 119.77(18) ?
    C113 C114 H114 . . 120.1 ?
    C115 C114 H114 . . 120.1 ?
    C116 C115 C114 . . 120.58(19) ?
    C116 C115 H115 . . 119.7 ?
    C114 C115 H115 . . 119.7 ?
    C115 C116 C111 . . 118.78(17) ?
    C115 C116 C118 . . 120.65(17) ?
    C111 C116 C118 . . 120.55(16) ?
    C112 C117 H11A . . 109.5 ?
    C112 C117 H11B . . 109.5 ?
    H11A C117 H11B . . 109.5 ?
    C112 C117 H11C . . 109.5 ?
    H11A C117 H11C . . 109.5 ?
    H11B C117 H11C . . 109.5 ?
    C116 C118 H11D . . 109.5 ?
    C116 C118 H11E . . 109.5 ?
    H11D C118 H11E . . 109.5 ?
    C116 C118 H11F . . 109.5 ?
    H11D C118 H11F . . 109.5 ?
    H11E C118 H11F . . 109.5 ?
    C2 N11 C111 . . 116.87(15) ?
    C2 N11 Rh1 . . 125.65(12) ?
    C111 N11 Rh1 . . 117.35(10) ?
    C4 O12 Rh1 . . 126.77(12) ?
    C14 Rh1 C13 . . 89.80(11) ?
    C14 Rh1 O12 . . 176.97(9) ?
    C13 Rh1 O12 . . 87.25(8) ?
    C14 Rh1 N11 . . 92.41(8) ?
    C13 Rh1 N11 . . 177.76(9) ?
    O12 Rh1 N11 . . 90.53(6) ?
loop_
    _geom_torsion_atom_site_label_1
    _geom_torsion_atom_site_label_2
    _geom_torsion_atom_site_label_3
    _geom_torsion_atom_site_label_4
    _geom_torsion_site_symmetry_1
    _geom_torsion_site_symmetry_2
    _geom_torsion_site_symmetry_3
    _geom_torsion_site_symmetry_4
    _geom_torsion
    _geom_torsion_publ_flag
    N11 C2 C3 C4 . . . . 1.4(3) ?
    C1 C2 C3 C4 . . . . -178.66(18) ?
    C2 C3 C4 O12 . . . . 0.4(3) ?
    C2 C3 C4 C5 . . . . -179.26(18) ?
    C116 C111 C112 C113 . . . . -1.1(3) ?
    N11 C111 C112 C113 . . . . -178.36(15) ?
    C116 C111 C112 C117 . . . . 178.70(17) ?
    N11 C111 C112 C117 . . . . 1.4(3) ?
    C111 C112 C113 C114 . . . . -0.3(3) ?
    C117 C112 C113 C114 . . . . 180.00(18) ?
    C112 C113 C114 C115 . . . . 1.4(3) ?
    C113 C114 C115 C116 . . . . -1.2(3) ?
    C114 C115 C116 C111 . . . . -0.1(3) ?
    C114 C115 C116 C118 . . . . 178.41(17) ?
    C112 C111 C116 C115 . . . . 1.2(3) ?
    N11 C111 C116 C115 . . . . 178.54(15) ?
    C112 C111 C116 C118 . . . . -177.26(17) ?
    N11 C111 C116 C118 . . . . 0.1(2) ?
    C3 C2 N11 C111 . . . . -176.47(16) ?
    C1 C2 N11 C111 . . . . 3.6(2) ?
    C3 C2 N11 Rh1 . . . . -0.8(3) ?
    C1 C2 N11 Rh1 . . . . 179.31(13) ?
    C112 C111 N11 C2 . . . . -94.1(2) ?
    C116 C111 N11 C2 . . . . 88.55(19) ?
    C112 C111 N11 Rh1 . . . . 89.86(16) ?
    C116 C111 N11 Rh1 . . . . -87.51(17) ?
    C3 C4 O12 Rh1 . . . . -2.7(3) ?
    C5 C4 O12 Rh1 . . . . 177.03(12) ?
    C4 O12 Rh1 C13 . . . . -177.21(16) ?
    C4 O12 Rh1 N11 . . . . 2.46(14) ?
    C2 N11 Rh1 C14 . . . . 178.50(18) ?
    C111 N11 Rh1 C14 . . . . -5.83(15) ?
    C2 N11 Rh1 O12 . . . . -0.78(15) ?
    C111 N11 Rh1 O12 . . . . 174.89(12) ?
loop_
    _geom_hbond_atom_site_label_D
    _geom_hbond_atom_site_label_H
    _geom_hbond_atom_site_label_A
    _geom_hbond_site_symmetry_A
    _geom_hbond_distance_DH
    _geom_hbond_distance_HA
    _geom_hbond_distance_DA
    _geom_hbond_angle_DHA
    C118 H11D O12 1_455 0.98 2.51 3.441(2) 159
