# Supplementary material for: Dicarbon­yl[4-(2,6-dimethyl­phenyl­amino)­pent-3-en-2-onato-κ2 N,O]rhodium(I)
Source: Acta Crystallogr Sect E Struct Rep Online. 2012 Apr 25;68(Pt 5):m666–7. doi: 10.1107/S1600536812017175 (PMC3344388; doi:10.1107/S1600536812017175)
Supplement: Supplementary file 2 [file e-68-0m666-Isup2.hkl]

#
# h,k,l, Fc-squared, Fo-squared, sigma(Fo-squared) and status flag
#
data_I
_shelx_title ' 11Ctv1_0m in P2(1)2(1)2(1)'
_shelx_refln_list_code          4
_shelx_F_calc_maximum      185.76
_exptl_crystal_F_000       728.00
_reflns_d_resolution_high  0.7490
 
loop_
 _symmetry_equiv_pos_as_xyz
 'x, y, z'
 '-x+1/2, -y, z+1/2'
 'x+1/2, -y+1/2, -z'
 '-x, y+1/2, -z+1/2'
 
_cell_length_a     7.9191
_cell_length_b    12.3873
_cell_length_c    15.3932
_cell_angle_alpha  90.000
_cell_angle_beta   90.000
_cell_angle_gamma  90.000
 
_shelx_F_squared_multiplier     1.000
 
loop_
 _refln_index_h
 _refln_index_k
 _refln_index_l
 _refln_F_squared_calc
 _refln_F_squared_meas
 _refln_F_squared_sigma
 _refln_observed_status
   2   0   0     8467.23     8807.30    121.85 o
   4   0   0        3.11        3.01      2.64 o
   6   0   0     3631.84     3411.34     69.60 o
   8   0   0     7706.16     7755.04    154.92 o
  10   0   0      376.44      380.27     28.08 o
   1   1   0       54.79       53.05      1.09 o
   2   1   0      722.94      746.90      7.77 o
   3   1   0     5276.56     5112.79     57.59 o
   4   1   0      616.21      549.35      7.36 o
   5   1   0     4935.26     4592.25     60.00 o
   6   1   0      437.87      382.90      7.46 o
   7   1   0      350.33      327.82      7.12 o
   8   1   0       11.93       38.76      2.75 o
   9   1   0     1133.48     1192.93     33.10 o
  10   1   0      243.83      267.06      9.32 o
   0   2   0    30842.91    27254.41    722.33 o
   1   2   0     2161.31     2202.83     21.69 o
   2   2   0    12433.43    12676.94    165.16 o
   3   2   0      693.77      723.65      8.48 o
   4   2   0      111.88      150.93      2.94 o
   5   2   0     2049.44     1880.15     25.69 o
   6   2   0      909.55      981.55     15.86 o
   7   2   0     1717.15     1725.64     26.60 o
   8   2   0     1763.84     1715.84     29.71 o
   9   2   0      274.12      310.85      8.44 o
  10   2   0       77.81       70.92      6.53 o
   1   3   0     5695.78     6042.64     64.04 o
   2   3   0    11696.75    11977.29    181.58 o
   3   3   0     5397.76     5397.43     57.89 o
   4   3   0    17996.29    18522.19    221.85 o
   5   3   0     2440.43     2569.27     34.44 o
   6   3   0     2833.35     2847.46     41.52 o
   7   3   0        7.24       15.53      1.82 o
   8   3   0      396.62      348.46      8.64 o
   9   3   0       98.27       59.69      4.49 o
  10   3   0     1197.43     1217.63     31.32 o
   0   4   0    32121.94    28854.40    416.68 o
   1   4   0     4076.86     3938.57     35.49 o
   2   4   0      186.21      263.58      3.53 o
   3   4   0     2096.98     2043.15     27.16 o
   4   4   0        2.42        8.81      2.68 o
   5   4   0     5485.35     5594.65     72.77 o
   6   4   0       33.33       39.54      2.52 o
   7   4   0     3632.07     3598.35     57.51 o
   8   4   0        3.56        5.53      1.80 o
   9   4   0     2166.34     2098.62     40.93 o
  10   4   0        9.61        7.67      3.95 o
   1   5   0      955.59     1045.35      9.90 o
   2   5   0     7613.13     7719.85     83.87 o
   3   5   0     2571.84     2636.45     32.39 o
   4   5   0     9035.90     9116.09    116.93 o
   5   5   0       66.26       75.35      2.52 o
   6   5   0     2213.51     2245.82     30.89 o
   7   5   0       26.74       39.95      5.22 o
   8   5   0        0.30        3.21      1.94 o
   9   5   0        3.71       -0.45      2.21 o
  10   5   0     1734.36     1725.89     41.69 o
   0   6   0      849.56      703.41     10.14 o
   1   6   0     2141.10     1819.74     17.53 o
   2   6   0     1071.85     1092.29     13.41 o
   3   6   0      384.90      407.41      5.78 o
   4   6   0       78.22       84.08      2.24 o
   5   6   0     4330.53     4174.94     54.94 o
   6   6   0     2360.90     2371.20     38.76 o
   7   6   0     1773.71     1783.58     30.39 o
   8   6   0      965.65      906.58     19.98 o
   9   6   0      628.52      650.01     16.05 o
   1   7   0     4871.64     4893.23     44.60 o
   2   7   0     2710.37     2717.89     30.79 o
   3   7   0     3955.49     4059.32     47.27 o
   4   7   0     2773.77     2782.60     33.12 o
   5   7   0     4371.72     4481.50     58.83 o
   6   7   0     1520.99     1496.99     25.63 o
   7   7   0      249.39      265.84      8.11 o
   8   7   0      170.44      179.46      6.81 o
   9   7   0      323.02      330.15     10.29 o
   0   8   0     8857.42     9030.00    141.47 o
   1   8   0       78.96       97.36      1.82 o
   2   8   0     6199.30     6190.00     62.40 o
   3   8   0      189.88      188.53      3.62 o
   4   8   0        6.64       11.48      1.22 o
   5   8   0      694.86      706.31     12.33 o
   6   8   0     3539.52     3608.52     63.46 o
   7   8   0      177.65      195.58      7.26 o
   8   8   0     4116.91     4076.06     73.97 o
   9   8   0       11.35       17.97      3.33 o
   1   9   0     2753.69     2933.23     29.07 o
   2   9   0       73.64       57.72      1.51 o
   3   9   0     5271.70     5196.71     58.03 o
   4   9   0      307.46      309.61      6.10 o
   5   9   0      706.87      718.96     14.00 o
   6   9   0       20.57       27.51      4.89 o
   7   9   0      152.12      161.58      6.29 o
   8   9   0       69.52       74.01      4.98 o
   0  10   0     9768.69     9710.11    150.95 o
   1  10   0     1907.93     1947.79     19.77 o
   2  10   0     2122.20     2143.73     22.80 o
   3  10   0      145.64      151.83      3.99 o
   4  10   0        5.26        9.10      2.34 o
   5  10   0      238.65      241.12      6.44 o
   6  10   0      925.99      949.26     19.96 o
   7  10   0      620.26      620.73     14.83 o
   8  10   0     2636.11     2698.12     58.07 o
   1  11   0     1238.23     1160.74     15.25 o
   2  11   0     2161.71     2182.30     30.76 o
   3  11   0     1013.45     1085.87     17.91 o
   4  11   0     4724.64     4602.03     74.37 o
   5  11   0     1125.79     1124.20     22.62 o
   6  11   0      284.94      288.11      9.37 o
   7  11   0       97.48      105.39      5.81 o
   0  12   0      397.50      382.36      9.44 o
   1  12   0     3951.58     4029.71     59.56 o
   2  12   0      253.58      264.05     11.22 o
   3  12   0      703.20      713.23     13.92 o
   4  12   0       65.75       57.56      3.25 o
   5  12   0      353.97      353.42     10.58 o
   6  12   0      305.13      312.97     10.10 o
   7  12   0     1473.42     1467.89     33.63 o
   1  13   0        8.55       13.77      1.70 o
   2  13   0     1132.89     1155.81     20.28 o
   3  13   0      174.49      162.65      5.56 o
   4  13   0     4302.99     4426.66     79.12 o
   5  13   0       10.02        7.31      2.53 o
   6  13   0      161.27      170.55      7.09 o
   0  14   0      454.60      421.10     13.95 o
   1  14   0     1702.59     1642.39     27.81 o
   2  14   0      182.42      192.49      5.45 o
   3  14   0      218.42      231.03      6.95 o
   4  14   0       35.27       43.00      3.47 o
   5  14   0      112.16      132.14      5.55 o
   1  15   0      253.80      242.49      6.29 o
   2  15   0     1241.26     1278.24     22.60 o
   3  15   0     1776.23     1819.66     35.18 o
   4  15   0     1740.42     1763.64     34.15 o
   0  16   0      668.08      715.22     21.64 o
   1  16   0      375.76      384.00      9.57 o
   2  16   0      691.35      695.16     15.46 o
   1   0   1    20016.86    21770.43    505.79 o
   2   0   1     3096.94     3302.18     35.38 o
   3   0   1      414.58      414.80      5.39 o
   4   0   1     6003.65     6049.98     68.57 o
   5   0   1      617.62      545.08      9.22 o
   6   0   1     1217.42     1103.09     17.52 o
   7   0   1     3551.74     3592.14     52.16 o
   8   0   1       45.26       75.27      3.53 o
   9   0   1     2651.47     2591.87     63.79 o
  10   0   1      385.62      415.55     12.13 o
 -10   1   1     1059.59     1103.38     21.58 o
  -9   1   1     1718.84     1740.96     34.67 o
  -8   1   1       78.91       90.62      4.30 o
  -7   1   1     3971.71     3999.86     56.78 o
  -6   1   1     1115.73     1001.52     16.61 o
  -5   1   1     1269.56     1198.94     18.76 o
  -4   1   1     1731.91     1574.68     22.71 o
  -3   1   1      722.86      688.87      8.13 o
  -2   1   1    10610.91    11066.07    152.59 o
  -1   1   1    13636.09    14323.77    309.54 o
   1   1   1    13696.89    14617.87    270.87 o
   2   1   1    10662.40    11076.52    154.57 o
   3   1   1      726.40      687.19      8.13 o
   4   1   1     1693.24     1504.03     19.35 o
   5   1   1     1329.78     1247.20     17.40 o
   6   1   1     1177.82     1085.12     16.77 o
   7   1   1     3926.25     3858.98     56.74 o
   8   1   1       89.63      103.88      4.03 o
   9   1   1     1739.99     1746.97     34.66 o
  10   1   1     1101.17     1122.81     39.58 o
 -10   2   1      217.12      196.83     10.89 o
  -9   2   1      612.90      690.62     16.58 o
  -8   2   1      332.36      352.87      8.16 o
  -7   2   1     3022.09     2864.04     42.52 o
  -6   2   1     1454.06     1429.86     21.89 o
  -5   2   1     1951.07     1788.62     24.10 o
  -4   2   1     5091.90     5227.96     60.24 o
  -3   2   1     3379.24     3432.83     42.11 o
  -2   2   1    14871.25    15491.31    248.10 o
  -1   2   1     4184.86     4329.76     40.38 o
   0   2   1     1182.99     1220.21     11.02 o
   1   2   1     4339.70     4500.50     45.22 o
   2   2   1    14654.86    15242.88    213.17 o
   3   2   1     3509.62     3521.36     37.67 o
   4   2   1     5162.33     5372.87     63.93 o
   5   2   1     1808.80     1678.34     23.60 o
   6   2   1     1432.70     1394.49     20.10 o
   7   2   1     3059.61     2906.81     42.51 o
   8   2   1      343.27      373.00     11.10 o
   9   2   1      656.69      730.48     17.19 o
  10   2   1      223.48      214.13     14.05 o
 -10   3   1      502.73      507.71     19.99 o
  -9   3   1      475.77      477.42     11.26 o
  -8   3   1     1467.58     1460.08     26.03 o
  -7   3   1      579.93      582.29     10.65 o
  -6   3   1     1236.28     1245.18     19.68 o
  -5   3   1     4403.32     4381.00     57.76 o
  -4   3   1     1104.11     1097.48     14.24 o
  -3   3   1    11162.90    11528.13    129.15 o
  -2   3   1     5201.01     5277.67     51.82 o
  -1   3   1     1247.69     1377.30     11.22 o
   0   3   1     3722.96     3689.86     29.55 o
   1   3   1     1064.19     1175.17     10.66 o
   2   3   1     5231.64     5299.84     54.17 o
   3   3   1    10970.69    11373.86    122.59 o
   4   3   1     1071.33     1074.05     14.19 o
   5   3   1     4482.17     4490.04     54.54 o
   6   3   1     1258.51     1270.32     17.04 o
   7   3   1      565.45      563.33      9.72 o
   8   3   1     1506.98     1476.28     25.96 o
   9   3   1      480.02      467.94     14.98 o
  10   3   1      481.65      481.54     16.16 o
 -10   4   1      467.87      487.37     16.37 o
  -9   4   1      804.75      751.24     17.77 o
  -8   4   1     1276.55     1244.92     22.79 o
  -7   4   1       37.73       56.80      3.76 o
  -6   4   1     1810.49     1862.30     28.22 o
  -5   4   1     3044.23     3017.32     44.11 o
  -4   4   1     1418.04     1567.44     21.59 o
  -3   4   1    12309.02    12444.28    148.35 o
  -2   4   1     6560.26     6651.26     75.72 o
  -1   4   1     3419.86     3543.17     31.84 o
   0   4   1     5236.38     5077.48     39.64 o
   1   4   1     3502.48     3652.36     31.62 o
   2   4   1     6615.40     6685.18     73.76 o
   3   4   1    12144.68    12321.76    147.81 o
   4   4   1     1442.39     1604.05     21.72 o
   5   4   1     3093.19     3164.71     40.89 o
   6   4   1     1844.30     1889.08     26.21 o
   7   4   1       40.94       53.87      2.87 o
   8   4   1     1293.06     1249.64     22.68 o
   9   4   1      790.19      716.82     20.24 o
  10   4   1      494.17      505.21     17.36 o
 -10   5   1      308.25      334.46     12.90 o
  -9   5   1      173.78      163.18      8.42 o
  -8   5   1     1148.88     1141.99     21.07 o
  -7   5   1       52.81       60.42      3.35 o
  -6   5   1     3530.34     3444.35     55.38 o
  -5   5   1     3573.41     3527.63     46.83 o
  -4   5   1       78.42       72.31      2.12 o
  -3   5   1     6148.84     6324.50     71.98 o
  -2   5   1     5478.21     5610.74     58.21 o
  -1   5   1     1786.73     1765.25     16.61 o
   0   5   1     3459.40     3217.55     26.71 o
   1   5   1     1785.29     1785.80     16.51 o
   2   5   1     5519.90     5592.48     68.49 o
   3   5   1     6119.43     6149.78     74.78 o
   4   5   1       73.50       68.20      2.68 o
   5   5   1     3564.48     3585.99     47.29 o
   6   5   1     3608.36     3555.40     50.82 o
   7   5   1       52.93       60.46      3.22 o
   8   5   1     1109.88     1108.01     23.46 o
   9   5   1      194.03      193.70      8.78 o
  10   5   1      332.17      355.87     15.46 o
  -9   6   1      751.64      829.14     29.98 o
  -8   6   1      394.09      407.20     11.12 o
  -7   6   1      322.79      329.32      8.06 o
  -6   6   1     1403.25     1401.92     24.08 o
  -5   6   1     2377.73     2377.92     31.40 o
  -4   6   1     2140.10     2187.73     26.24 o
  -3   6   1     2645.99     2619.50     31.25 o
  -2   6   1     1652.70     1634.22     17.96 o
  -1   6   1     3083.22     3070.81     26.89 o
   0   6   1     1484.15     1305.06     11.93 o
   1   6   1     3013.58     2992.64     28.76 o
   2   6   1     1513.75     1488.43     17.86 o
   3   6   1     2715.81     2704.60     33.52 o
   4   6   1     2132.42     2158.44     29.09 o
   5   6   1     2238.55     2239.90     31.19 o
   6   6   1     1345.55     1359.21     25.34 o
   7   6   1      322.82      307.37      8.79 o
   8   6   1      384.04      395.25     10.89 o
   9   6   1      738.29      777.46     18.29 o
  -9   7   1      478.92      471.10     20.76 o
  -8   7   1      273.38      313.25      9.58 o
  -7   7   1     1486.92     1448.07     28.91 o
  -6   7   1      913.18      936.03     17.40 o
  -5   7   1     2587.17     2610.82     33.44 o
  -4   7   1     4002.24     4072.11     48.10 o
  -3   7   1     2726.82     2713.74     32.25 o
  -2   7   1     2216.51     2190.34     23.77 o
  -1   7   1     7918.64     7917.98     76.09 o
   0   7   1      726.39      640.64      6.68 o
   1   7   1     7781.12     7792.86     76.88 o
   2   7   1     2288.88     2271.74     24.25 o
   3   7   1     2758.67     2767.33     33.06 o
   4   7   1     4091.57     4164.76     45.81 o
   5   7   1     2591.15     2556.07     37.49 o
   6   7   1      941.35      969.61     19.67 o
   7   7   1     1507.72     1481.34     29.10 o
   8   7   1      289.40      326.58      9.69 o
   9   7   1      479.35      482.83     13.09 o
  -9   8   1      937.69      949.40     21.49 o
  -8   8   1       57.59       62.57      4.71 o
  -7   8   1     2001.34     2017.75     38.39 o
  -6   8   1      730.89      752.47     14.84 o
  -5   8   1      711.20      747.72     12.83 o
  -4   8   1     1765.55     1789.80     21.81 o
  -3   8   1      733.97      725.54      9.47 o
  -2   8   1     2612.25     2552.15     28.90 o
  -1   8   1     6171.82     6169.80     59.87 o
   0   8   1        0.22        6.49      0.89 o
   1   8   1     6075.12     6132.75     57.91 o
   2   8   1     2547.51     2505.55     26.20 o
   3   8   1      695.43      693.39      9.07 o
   4   8   1     1756.68     1765.00     22.27 o
   5   8   1      681.25      701.14     13.77 o
   6   8   1      727.20      752.03     17.57 o
   7   8   1     1962.69     1932.25     37.08 o
   8   8   1       55.59       58.46      4.36 o
   9   8   1      907.94      929.56     22.14 o
  -8   9   1      243.63      267.99      8.92 o
  -7   9   1     1802.40     1763.19     34.70 o
  -6   9   1     1354.11     1280.78     25.43 o
  -5   9   1      215.52      229.79      6.06 o
  -4   9   1      376.94      388.91      7.80 o
  -3   9   1      374.03      355.66      5.42 o
  -2   9   1     2986.91     3001.49     33.60 o
  -1   9   1     6163.91     6183.94     63.75 o
   0   9   1      257.04      236.90      3.33 o
   1   9   1     6230.84     6362.96     61.81 o
   2   9   1     3132.80     3179.39     31.99 o
   3   9   1      380.66      370.20      5.44 o
   4   9   1      474.62      491.53      9.20 o
   5   9   1      177.79      197.10      5.53 o
   6   9   1     1297.57     1268.58     23.23 o
   7   9   1     1824.14     1836.00     35.21 o
   8   9   1      248.19      274.59      8.91 o
  -8  10   1      330.49      349.12     16.00 o
  -7  10   1     1118.49     1129.44     23.84 o
  -6  10   1      700.86      689.00     15.53 o
  -5  10   1     1652.35     1640.82     28.53 o
  -4  10   1     1491.10     1484.65     25.86 o
  -3  10   1     1738.23     1659.57     27.13 o
  -2  10   1      778.25      786.25      9.90 o
  -1  10   1     3127.44     3146.96     32.64 o
   0  10   1     1067.27     1062.20     11.43 o
   1  10   1     3088.00     3135.60     31.15 o
   2  10   1      839.05      858.78      9.21 o
   3  10   1     1839.88     1802.62     25.48 o
   4  10   1     1497.58     1498.87     25.91 o
   5  10   1     1575.03     1556.69     27.37 o
   6  10   1      689.57      667.94     15.12 o
   7  10   1     1108.68     1129.90     26.51 o
   8  10   1      332.73      350.88     18.22 o
  -7  11   1      459.76      454.47     13.35 o
  -6  11   1      792.97      798.98     17.60 o
  -5  11   1     1222.84     1210.33     24.20 o
  -4  11   1      734.44      738.65     14.45 o
  -3  11   1     1212.98     1182.98     19.09 o
  -2  11   1      946.10      974.58     15.00 o
  -1  11   1     2285.14     2296.49     32.07 o
   0  11   1     1664.50     1733.74     22.12 o
   1  11   1     2305.42     2302.02     28.59 o
   2  11   1      974.21      995.45     13.35 o
   3  11   1     1159.52     1134.97     20.54 o
   4  11   1      762.90      768.42     16.30 o
   5  11   1     1236.42     1245.38     37.83 o
   6  11   1      789.61      797.18     19.64 o
   7  11   1      464.56      463.62     13.48 o
  -7  12   1      159.17      143.45      6.87 o
  -6  12   1     1282.82     1316.32     30.22 o
  -5  12   1     2301.08     2289.00     48.53 o
  -4  12   1      765.66      812.72     17.26 o
  -3  12   1     1579.56     1553.20     29.51 o
  -2  12   1     1162.79     1187.43     20.48 o
  -1  12   1      245.18      246.88      5.56 o
   0  12   1     2236.37     2248.43     30.24 o
   1  12   1      230.01      236.81      5.36 o
   2  12   1     1143.57     1132.62     19.80 o
   3  12   1     1546.76     1546.17     27.19 o
   4  12   1      787.51      847.77     17.85 o
   5  12   1     2338.75     2288.58     49.63 o
   6  12   1     1311.78     1324.02     30.12 o
   7  12   1      154.28      138.06      6.63 o
  -6  13   1      593.32      586.59     24.86 o
  -5  13   1      715.55      689.44     15.77 o
  -4  13   1      367.88      360.29      9.46 o
  -3  13   1     1624.90     1694.28     32.13 o
  -2  13   1      312.18      339.09      7.67 o
  -1  13   1      150.65      157.72      4.48 o
   0  13   1     2144.03     2153.36     32.67 o
   1  13   1      119.07      120.16      3.96 o
   2  13   1      311.53      339.56      7.56 o
   3  13   1     1568.89     1630.44     31.08 o
   4  13   1      364.48      366.94      9.40 o
   5  13   1      758.46      739.89     18.12 o
   6  13   1      575.01      574.17     15.49 o
  -5  14   1     1296.09     1325.42     26.79 o
  -4  14   1       38.20       44.34      3.51 o
  -3  14   1     1507.39     1546.19     30.13 o
  -2  14   1     1292.46     1267.77     24.95 o
  -1  14   1      309.55      308.58      7.27 o
   0  14   1      994.26     1001.05     19.67 o
   1  14   1      326.11      323.53      7.38 o
   2  14   1     1308.83     1279.00     22.28 o
   3  14   1     1525.35     1563.23     29.87 o
   4  14   1       50.78       58.91      3.77 o
   5  14   1     1287.49     1317.23     26.51 o
  -4  15   1     1021.59     1086.54     22.49 o
  -3  15   1     1011.99      979.35     20.53 o
  -2  15   1      552.18      551.89     12.84 o
  -1  15   1      433.79      425.57      9.27 o
   0  15   1      455.65      456.69     11.64 o
   1  15   1      440.43      430.60     10.17 o
   2  15   1      540.23      545.51     11.26 o
   3  15   1      975.87      957.96     19.76 o
   4  15   1      988.05     1041.71     22.05 o
  -2  16   1      577.51      566.96     13.29 o
  -1  16   1      571.96      599.09     12.14 o
   0  16   1      480.84      476.07     11.15 o
   1  16   1      583.66      604.29     13.47 o
   2  16   1      582.42      571.05     12.92 o
   0   0   2     4643.57     4523.76    143.56 o
   1   0   2    13026.96    13437.61    236.29 o
   2   0   2    10227.30    10489.33    133.44 o
   3   0   2     5112.78     4864.67     52.26 o
   4   0   2     1012.00      977.77     12.82 o
   5   0   2     6543.81     6360.25     82.32 o
   6   0   2        4.98        6.69      1.26 o
   7   0   2     1071.42     1099.62     17.99 o
   8   0   2        3.86        5.72      1.89 o
   9   0   2     1412.13     1497.26     30.53 o
  10   0   2       47.61       69.50      6.54 o
 -10   1   2      416.42      442.34     12.72 o
  -9   1   2       38.00       37.24      3.92 o
  -8   1   2     4462.29     4450.69     70.82 o
  -7   1   2      585.25      615.90     10.91 o
  -6   1   2     5952.26     5805.26     81.17 o
  -5   1   2      330.70      281.72      5.28 o
  -4   1   2     1721.15     1749.91     20.88 o
  -3   1   2      526.21      536.42      6.63 o
  -2   1   2     6520.14     6740.22     72.99 o
  -1   1   2     7421.19     7679.00     91.62 o
   0   1   2    27618.54    26088.36   1083.44 o
   1   1   2     7806.54     8058.19     85.13 o
   2   1   2     6606.33     6852.47     82.06 o
   3   1   2      548.32      561.15      6.71 o
   4   1   2     1749.01     1779.85     25.52 o
   5   1   2      333.02      286.68      5.26 o
   6   1   2     5896.01     5703.49     81.30 o
   7   1   2      516.72      548.82     10.54 o
   8   1   2     4386.87     4393.30     63.75 o
   9   1   2       45.21       49.52      4.16 o
  10   1   2      442.25      468.04     15.88 o
 -10   2   2      652.51      703.61     17.51 o
  -9   2   2      497.71      472.89     11.25 o
  -8   2   2      132.37      158.57      5.45 o
  -7   2   2      622.07      641.42     10.53 o
  -6   2   2     1271.46     1227.17     17.86 o
  -5   2   2     2991.90     2975.89     39.54 o
  -4   2   2     8460.39     8393.15     95.43 o
  -3   2   2     4394.47     4147.61     53.83 o
  -2   2   2     3671.41     3769.10     36.22 o
  -1   2   2     3273.32     3395.69     38.60 o
   0   2   2     3595.70     3749.22     51.52 o
   1   2   2     3285.24     3410.48     31.16 o
   2   2   2     3531.10     3566.78     37.55 o
   3   2   2     4487.81     4183.42     44.87 o
   4   2   2     8677.30     8667.11    110.19 o
   5   2   2     2972.38     2988.90     39.69 o
   6   2   2     1271.36     1247.26     17.99 o
   7   2   2      603.45      620.50     11.37 o
   8   2   2      125.74      147.86      4.70 o
   9   2   2      490.29      461.65     14.94 o
  10   2   2      645.24      688.20     20.54 o
 -10   3   2       41.68       36.51      4.99 o
  -9   3   2     1328.10     1384.20     29.01 o
  -8   3   2      272.36      246.11      7.11 o
  -7   3   2     3629.40     3581.59     57.46 o
  -6   3   2     1754.63     1772.98     29.12 o
  -5   3   2     1440.46     1400.71     20.29 o
  -4   3   2     1068.87     1089.20     15.53 o
  -3   3   2     2251.98     2247.82     24.65 o
  -2   3   2     2073.70     2052.25     21.04 o
  -1   3   2    24348.45    23998.92    606.67 o
   0   3   2      348.94      438.36      6.43 o
   1   3   2    24187.07    24635.46    415.13 o
   2   3   2     2202.76     2200.29     24.29 o
   3   3   2     2261.51     2254.83     26.06 o
   4   3   2     1083.22     1128.39     14.61 o
   5   3   2     1521.33     1528.06     20.64 o
   6   3   2     1723.97     1787.86     24.94 o
   7   3   2     3615.82     3594.07     52.19 o
   8   3   2      300.61      278.26      6.64 o
   9   3   2     1303.09     1324.47     32.64 o
  10   3   2       50.90       45.89      7.28 o
 -10   4   2     1424.36     1406.18     35.30 o
  -9   4   2        9.65        9.95      2.36 o
  -8   4   2      131.12      128.38      5.06 o
  -7   4   2      144.42      157.71      5.15 o
  -6   4   2     2326.17     2314.21     38.78 o
  -5   4   2      783.16      867.68     12.93 o
  -4   4   2    15791.00    15803.01    187.07 o
  -3   4   2      195.48      209.28      3.64 o
  -2   4   2     7746.84     7815.18     90.08 o
  -1   4   2      932.36     1017.85     10.31 o
   0   4   2     1843.16     2041.12     18.66 o
   1   4   2      961.93     1056.07      9.19 o
   2   4   2     7842.27     7796.63     81.10 o
   3   4   2      213.68      230.97      3.49 o
   4   4   2    15421.81    15439.77    199.61 o
   5   4   2      768.15      856.63     12.77 o
   6   4   2     2452.26     2476.48     33.13 o
   7   4   2      138.21      155.79      4.48 o
   8   4   2      127.20      122.42      5.49 o
   9   4   2        9.64        8.94      3.22 o
  10   4   2     1422.66     1427.99     39.45 o
 -10   5   2       46.81       49.06     11.94 o
  -9   5   2     1520.60     1521.86     31.26 o
  -8   5   2      177.05      185.61      6.04 o
  -7   5   2     2694.01     2685.68     44.16 o
  -6   5   2      552.67      527.61     11.17 o
  -5   5   2     2250.29     2309.81     29.07 o
  -4   5   2      186.32      190.85      3.59 o
  -3   5   2     2351.64     2292.64     27.03 o
  -2   5   2      689.75      760.68      9.42 o
  -1   5   2    19383.16    18764.36    308.08 o
   0   5   2      676.52      698.78      6.88 o
   1   5   2    19960.34    19144.56    307.59 o
   2   5   2      643.50      717.55      8.07 o
   3   5   2     2353.89     2273.80     30.23 o
   4   5   2      186.14      188.25      3.84 o
   5   5   2     2241.06     2285.62     31.04 o
   6   5   2      603.75      591.76     10.31 o
   7   5   2     2649.53     2661.39     43.35 o
   8   5   2      177.31      174.93      9.02 o
   9   5   2     1505.24     1502.67     36.16 o
  10   5   2       44.48       40.38      7.71 o
  -9   6   2      164.59      147.30      6.69 o
  -8   6   2      138.57      152.03      6.21 o
  -7   6   2       12.51        9.68      1.93 o
  -6   6   2      729.44      706.34     13.91 o
  -5   6   2     2799.10     2827.31     35.19 o
  -4   6   2     6748.38     6815.58     79.67 o
  -3   6   2     4981.94     4988.11     54.15 o
  -2   6   2     1802.64     1674.53     20.22 o
  -1   6   2      170.84      151.09      2.32 o
   0   6   2       11.99       15.84      0.67 o
   1   6   2      160.47      138.09      2.03 o
   2   6   2     1847.91     1719.55     17.96 o
   3   6   2     4914.90     4909.01     58.41 o
   4   6   2     6909.87     7045.50     89.29 o
   5   6   2     2745.63     2798.32     37.67 o
   6   6   2      741.20      732.02     12.42 o
   7   6   2        7.95        5.70      1.96 o
   8   6   2      125.40      137.05      5.82 o
   9   6   2      165.45      144.35      7.61 o
  -9   7   2      285.09      309.43      9.99 o
  -8   7   2     2615.31     2618.43     63.80 o
  -7   7   2      919.29      898.26     21.69 o
  -6   7   2     2626.70     2713.05     41.26 o
  -5   7   2      251.63      244.23      4.48 o
  -4   7   2       37.59       38.32      1.47 o
  -3   7   2      421.85      445.72      6.88 o
  -2   7   2     2751.69     2721.68     31.59 o
  -1   7   2     5832.18     5645.98     56.02 o
   0   7   2    11914.43    11388.20    108.56 o
   1   7   2     5705.24     5533.32     56.90 o
   2   7   2     2673.79     2623.26     30.19 o
   3   7   2      429.47      460.55      6.60 o
   4   7   2       42.80       43.65      2.23 o
   5   7   2      292.02      285.11      5.74 o
   6   7   2     2678.18     2704.75     48.87 o
   7   7   2      878.81      875.72     18.80 o
   8   7   2     2610.69     2568.64     48.50 o
   9   7   2      252.62      268.56     11.55 o
  -9   8   2      732.03      730.29     18.04 o
  -8   8   2       76.29       79.44      5.06 o
  -7   8   2      111.89      110.92      5.23 o
  -6   8   2      497.22      498.09     12.07 o
  -5   8   2     2585.07     2647.65     39.42 o
  -4   8   2      689.03      637.28      9.38 o
  -3   8   2     6868.56     6809.15     78.25 o
  -2   8   2      233.86      246.76      4.22 o
  -1   8   2     1697.65     1741.85     17.97 o
   0   8   2      187.28      212.02      3.19 o
   1   8   2     1632.47     1673.65     18.28 o
   2   8   2      208.33      221.83      3.44 o
   3   8   2     6814.01     6840.41     81.19 o
   4   8   2      662.06      607.90      9.77 o
   5   8   2     2579.86     2614.13     44.83 o
   6   8   2      512.51      515.69     12.06 o
   7   8   2      123.66      122.56      5.29 o
   8   8   2       76.88       86.98      5.02 o
   9   8   2      750.97      761.71     29.79 o
  -8   9   2     3449.06     3511.45     64.95 o
  -7   9   2      220.45      217.19      7.48 o
  -6   9   2     2015.92     1986.26     43.69 o
  -5   9   2        6.45       10.64      1.74 o
  -4   9   2      428.59      422.04      8.10 o
  -3   9   2       26.27       27.09      1.56 o
  -2   9   2     2490.05     2506.84     28.31 o
  -1   9   2      217.63      262.68      3.79 o
   0   9   2    11160.09    10960.44    110.96 o
   1   9   2      202.09      248.14      3.53 o
   2   9   2     2415.49     2450.17     25.74 o
   3   9   2       21.87       27.92      2.19 o
   4   9   2      406.27      403.84      8.10 o
   5   9   2        5.75       10.11      1.65 o
   6   9   2     2104.99     2132.72     36.02 o
   7   9   2      201.04      198.63      6.89 o
   8   9   2     3471.99     3528.84     73.49 o
  -8  10   2       79.93       90.47      5.47 o
  -7  10   2       69.28       77.25      4.79 o
  -6  10   2      838.48      807.18     17.75 o
  -5  10   2     1566.08     1576.61     29.70 o
  -4  10   2     1460.20     1424.44     24.90 o
  -3  10   2     2887.02     2914.92     44.30 o
  -2  10   2     2864.82     2813.81     39.37 o
  -1  10   2     1022.21     1056.40     12.36 o
   0  10   2      102.94      100.17      2.14 o
   1  10   2     1034.03     1072.56     11.62 o
   2  10   2     2889.04     2897.36     31.32 o
   3  10   2     2844.46     2949.23     41.13 o
   4  10   2     1484.08     1460.80     25.33 o
   5  10   2     1454.48     1461.82     27.99 o
   6  10   2      821.36      809.90     20.99 o
   7  10   2       59.36       62.53      4.57 o
   8  10   2       81.49       92.01      5.68 o
  -7  11   2     1416.99     1439.10     35.60 o
  -6  11   2      760.53      752.27     16.90 o
  -5  11   2      545.85      511.73     12.20 o
  -4  11   2       20.58       29.32      2.47 o
  -3  11   2      716.39      722.00     13.73 o
  -2  11   2      334.95      332.17      7.29 o
  -1  11   2     1646.44     1694.55     25.14 o
   0  11   2     2568.64     2485.79     30.99 o
   1  11   2     1805.45     1845.55     24.00 o
   2  11   2      382.64      386.56      6.41 o
   3  11   2      701.13      704.39     13.27 o
   4  11   2       23.17       35.32      2.77 o
   5  11   2      528.27      493.96     11.84 o
   6  11   2      778.46      756.94     18.78 o
   7  11   2     1404.44     1444.82     32.91 o
  -7  12   2       42.06       61.24      5.00 o
  -6  12   2      754.15      755.88     19.20 o
  -5  12   2      583.33      608.55     14.13 o
  -4  12   2     3830.52     3788.92     61.01 o
  -3  12   2     1154.44     1172.07     21.11 o
  -2  12   2     3089.15     3108.34     50.09 o
  -1  12   2      378.48      373.78      6.89 o
   0  12   2      148.19      139.86      3.27 o
   1  12   2      365.63      357.27      7.17 o
   2  12   2     3076.89     3068.42     46.25 o
   3  12   2     1169.25     1209.98     22.77 o
   4  12   2     3851.14     3748.58     76.51 o
   5  12   2      553.68      596.12     15.18 o
   6  12   2      748.82      749.69     18.73 o
   7  12   2       39.95       49.25      4.30 o
  -6  13   2        0.57        1.61      2.08 o
  -5  13   2      778.88      791.14     17.50 o
  -4  13   2       46.59       51.01      3.64 o
  -3  13   2      664.56      674.51     17.32 o
  -2  13   2       92.37       95.75      4.15 o
  -1  13   2     1803.04     1837.39     30.29 o
   0  13   2      437.07      437.89      7.92 o
   1  13   2     1715.65     1738.30     27.31 o
   2  13   2       96.23      103.14      3.69 o
   3  13   2      642.37      644.87     14.08 o
   4  13   2       47.47       48.02      3.38 o
   5  13   2      781.87      807.82     19.56 o
   6  13   2        0.43        2.20      2.36 o
  -5  14   2      365.50      375.91     11.44 o
  -4  14   2     2114.00     2174.56     41.43 o
  -3  14   2      375.41      421.02     10.56 o
  -2  14   2     2228.88     2180.62     40.62 o
  -1  14   2      114.78      106.82      3.89 o
   0  14   2      105.87      106.04      4.33 o
   1  14   2      109.40       97.95      3.68 o
   2  14   2     2181.06     2139.65     35.46 o
   3  14   2      380.94      413.86     10.09 o
   4  14   2     2169.82     2213.19     41.13 o
   5  14   2      391.53      393.77     10.16 o
  -4  15   2       24.70       38.19      3.53 o
  -3  15   2      362.24      350.56     12.54 o
  -2  15   2     1098.99     1068.72     21.83 o
  -1  15   2      946.22      948.75     19.19 o
   0  15   2     1288.65     1219.79     23.62 o
   1  15   2     1012.38     1005.87     19.91 o
   2  15   2     1069.81     1040.39     20.65 o
   3  15   2      353.59      350.25      9.16 o
   4  15   2       22.19       30.33      3.77 o
  -2  16   2      517.03      513.55     12.48 o
  -1  16   2      132.04      135.10      4.70 o
   0  16   2       19.51       27.57      2.69 o
   1  16   2      145.73      149.06      5.31 o
   2  16   2      536.70      551.10     12.41 o
   1   0   3    25115.67    25054.03    448.78 o
   2   0   3    32477.22    33024.89    880.09 o
   3   0   3     4062.22     4293.23     46.18 o
   4   0   3     3637.55     3519.10     42.91 o
   5   0   3     1292.57     1260.96     17.84 o
   6   0   3     3249.07     3369.20     48.62 o
   7   0   3     6934.01     6698.88     94.57 o
   8   0   3      165.90      139.94      5.18 o
   9   0   3     1239.53     1288.40     26.94 o
  10   0   3     1459.69     1408.72     35.34 o
 -10   1   3      658.32      700.04     20.96 o
  -9   1   3      983.14      992.93     17.50 o
  -8   1   3      342.79      376.79      9.18 o
  -7   1   3      745.20      732.59     12.63 o
  -6   1   3      250.89      246.18      5.30 o
  -5   1   3      667.75      619.54      9.51 o
  -4   1   3     3343.04     3024.94     35.44 o
  -3   1   3     2032.31     2027.97     23.75 o
  -2   1   3     5545.64     5698.24     53.54 o
  -1   1   3    10385.80    10549.22    129.18 o
   0   1   3      572.80      589.92      6.90 o
   1   1   3    10575.78    10759.21    156.30 o
   2   1   3     5143.87     5185.69     55.56 o
   3   1   3     2046.55     2079.29     22.67 o
   4   1   3     3473.27     3153.76     40.68 o
   5   1   3      625.86      580.72      9.28 o
   6   1   3      207.98      208.25      4.73 o
   7   1   3      682.13      688.54     12.42 o
   8   1   3      334.09      363.45      8.95 o
   9   1   3      995.69     1003.89     22.06 o
  10   1   3      650.52      682.86     20.38 o
 -10   2   3      336.15      389.58     11.81 o
  -9   2   3      822.28      791.52     16.32 o
  -8   2   3     1093.32     1070.93     20.36 o
  -7   2   3     1681.40     1686.20     28.84 o
  -6   2   3     2167.20     2018.71     31.61 o
  -5   2   3     3064.27     2997.64     43.06 o
  -4   2   3      841.91      747.29     10.26 o
  -3   2   3     6017.60     6278.34     68.67 o
  -2   2   3     2334.14     2283.26     22.81 o
  -1   2   3     1359.11     1312.73     13.50 o
   0   2   3     6138.46     6282.70     93.53 o
   1   2   3     1348.43     1313.39     13.38 o
   2   2   3     2377.47     2293.99     25.28 o
   3   2   3     6243.42     6620.49     69.37 o
   4   2   3      852.36      751.92     10.96 o
   5   2   3     3031.93     2978.36     39.66 o
   6   2   3     2022.69     1852.90     26.41 o
   7   2   3     1626.87     1667.02     25.80 o
   8   2   3     1178.18     1178.22     21.28 o
   9   2   3      841.06      805.62     22.06 o
  10   2   3      349.75      401.39     14.35 o
 -10   3   3      612.82      618.02     26.68 o
  -9   3   3      582.34      595.43     13.24 o
  -8   3   3     1401.21     1406.21     28.50 o
  -7   3   3      139.15      141.22      5.61 o
  -6   3   3     3190.48     3096.34     48.62 o
  -5   3   3     5517.92     5419.07     70.96 o
  -4   3   3     2018.88     1924.02     24.16 o
  -3   3   3    11573.78    11880.94    125.48 o
  -2   3   3     9271.75     9464.95    108.63 o
  -1   3   3     4993.54     5099.46     54.65 o
   0   3   3     4812.37     4864.67     54.10 o
   1   3   3     5043.43     5108.48     51.21 o
   2   3   3     9286.61     9370.88     93.62 o
   3   3   3    11360.12    11581.10    131.96 o
   4   3   3     1963.34     1920.11     25.87 o
   5   3   3     5519.72     5514.52     71.15 o
   6   3   3     3069.09     2937.54     40.10 o
   7   3   3      106.22      109.49      5.64 o
   8   3   3     1451.90     1515.11     23.69 o
   9   3   3      605.87      605.58     17.89 o
  10   3   3      610.12      608.37     24.46 o
 -10   4   3      349.15      330.38     12.93 o
  -9   4   3      118.87      143.26      5.63 o
  -8   4   3     2039.05     2037.00     34.88 o
  -7   4   3      238.05      220.50     10.85 o
  -6   4   3     1620.82     1629.59     24.69 o
  -5   4   3     2122.36     2093.97     28.87 o
  -4   4   3      245.69      249.61      4.21 o
  -3   4   3     6782.78     6820.97     74.10 o
  -2   4   3     3327.51     3226.85     34.39 o
  -1   4   3      281.26      319.05      4.23 o
   0   4   3     8578.16     8362.95     91.94 o
   1   4   3      312.44      344.24      4.57 o
   2   4   3     3514.08     3375.93     33.14 o
   3   4   3     6750.13     6802.70     82.93 o
   4   4   3      231.40      230.78      4.42 o
   5   4   3     2221.51     2192.26     29.26 o
   6   4   3     1594.62     1603.31     22.82 o
   7   4   3      219.21      191.81      5.13 o
   8   4   3     2098.56     2091.78     44.83 o
   9   4   3      112.73      126.69      7.38 o
  10   4   3      361.10      331.20     12.72 o
  -9   5   3      620.32      612.94     15.55 o
  -8   5   3     1506.69     1470.16     26.34 o
  -7   5   3      711.73      666.40     13.57 o
  -6   5   3     1473.78     1498.93     25.82 o
  -5   5   3     4063.44     4060.48     53.48 o
  -4   5   3     1003.20     1007.18     12.69 o
  -3   5   3     7946.16     8002.90     97.09 o
  -2   5   3      818.00      772.05      8.91 o
  -1   5   3     2597.64     2647.64     27.93 o
   0   5   3     6468.02     6364.64     63.38 o
   1   5   3     2568.77     2622.19     29.88 o
   2   5   3      754.26      710.80      8.10 o
   3   5   3     7836.43     7951.66     91.79 o
   4   5   3      989.41      986.55     14.19 o
   5   5   3     4068.11     4100.33     53.76 o
   6   5   3     1449.50     1511.49     23.20 o
   7   5   3      704.02      675.26     15.05 o
   8   5   3     1468.29     1469.03     29.41 o
   9   5   3      593.18      552.14     25.58 o
  -9   6   3      385.75      391.26     11.54 o
  -8   6   3      930.29      937.88     20.90 o
  -7   6   3      623.84      620.64     13.00 o
  -6   6   3      586.76      590.29     12.39 o
  -5   6   3     1665.37     1724.65     22.71 o
  -4   6   3     2319.75     2340.52     29.86 o
  -3   6   3     2951.36     3058.08     38.99 o
  -2   6   3     1879.55     1700.61     18.62 o
  -1   6   3     2666.65     2583.77     27.09 o
   0   6   3     3789.03     3553.26     33.89 o
   1   6   3     2578.44     2464.60     28.73 o
   2   6   3     1802.44     1623.91     17.42 o
   3   6   3     3141.90     3263.08     37.62 o
   4   6   3     2319.93     2335.19     32.13 o
   5   6   3     1700.19     1753.15     24.09 o
   6   6   3      532.10      550.99     10.16 o
   7   6   3      679.52      660.98     14.78 o
   8   6   3      974.83      982.41     21.03 o
   9   6   3      371.40      357.40     12.57 o
  -9   7   3      580.02      596.77     15.39 o
  -8   7   3      595.26      620.88     15.29 o
  -7   7   3     1496.52     1498.97     26.52 o
  -6   7   3     2709.25     2806.35     42.27 o
  -5   7   3     2071.90     2041.49     31.69 o
  -4   7   3     2524.95     2579.86     33.04 o
  -3   7   3     2908.15     2941.86     34.95 o
  -2   7   3     2057.55     1904.52     22.94 o
  -1   7   3     2938.99     2913.52     31.66 o
   0   7   3      844.53      808.07      8.05 o
   1   7   3     2833.33     2795.22     30.86 o
   2   7   3     2103.31     1950.88     21.16 o
   3   7   3     2932.89     3041.85     34.19 o
   4   7   3     2565.40     2661.68     33.65 o
   5   7   3     2129.57     2103.09     29.09 o
   6   7   3     2701.73     2713.75     49.54 o
   7   7   3     1498.14     1473.71     28.95 o
   8   7   3      597.71      597.95     14.54 o
   9   7   3      579.94      576.88     17.53 o
  -9   8   3     1031.67     1037.52     23.33 o
  -8   8   3       87.15      107.33      5.71 o
  -7   8   3     2212.36     2209.19     41.75 o
  -6   8   3      939.47      921.22     17.29 o
  -5   8   3     1962.22     1966.18     30.25 o
  -4   8   3     2352.80     2424.43     31.16 o
  -3   8   3      993.46      996.92     20.42 o
  -2   8   3     2314.37     2420.82     28.34 o
  -1   8   3     7237.76     7227.47     74.11 o
   0   8   3      335.89      376.03      4.25 o
   1   8   3     6988.45     6910.71     77.79 o
   2   8   3     2251.52     2348.32     25.80 o
   3   8   3     1011.58     1010.84     12.42 o
   4   8   3     2361.66     2442.28     29.89 o
   5   8   3     1956.84     1989.50     31.48 o
   6   8   3      986.73      953.40     19.60 o
   7   8   3     2229.51     2217.12     42.01 o
   8   8   3       91.03      110.60      5.93 o
   9   8   3     1011.64     1039.37     32.01 o
  -8   9   3       79.28       95.57      5.47 o
  -7   9   3     1518.89     1518.62     30.47 o
  -6   9   3      124.46      126.25      5.27 o
  -5   9   3      119.46      112.36      4.65 o
  -4   9   3     2637.79     2561.99     38.42 o
  -3   9   3       50.98       51.66      2.05 o
  -2   9   3      814.22      821.15     11.42 o
  -1   9   3     3187.87     3219.81     34.42 o
   0   9   3       15.24       11.03      0.77 o
   1   9   3     3174.83     3223.86     35.49 o
   2   9   3      941.77      969.79     11.44 o
   3   9   3       65.66       74.41      2.29 o
   4   9   3     2641.86     2603.59     40.07 o
   5   9   3      113.73      106.36      3.90 o
   6   9   3      122.41      124.24      4.56 o
   7   9   3     1545.66     1518.13     33.86 o
   8   9   3       69.45       85.06      7.81 o
  -8  10   3      142.85      155.08      6.75 o
  -7  10   3     1213.72     1209.43     25.53 o
  -6  10   3      757.20      743.99     16.81 o
  -5  10   3     1402.33     1409.64     27.47 o
  -4  10   3      553.62      549.20     12.38 o
  -3  10   3      527.57      516.07      9.69 o
  -2  10   3     2911.58     2933.51     38.20 o
  -1  10   3     3516.44     3535.70     39.70 o
   0  10   3     1108.93     1127.08     13.25 o
   1  10   3     3491.92     3526.19     35.51 o
   2  10   3     2958.74     3037.39     34.36 o
   3  10   3      559.15      568.01      9.36 o
   4  10   3      525.57      520.42     11.71 o
   5  10   3     1368.45     1400.91     32.89 o
   6  10   3      750.46      764.16     18.69 o
   7  10   3     1271.48     1267.92     28.89 o
   8  10   3      125.78      131.11      6.53 o
  -7  11   3      468.03      466.37     12.48 o
  -6  11   3     1030.32     1075.98     22.70 o
  -5  11   3      708.53      695.00     15.49 o
  -4  11   3      881.82      899.45     16.95 o
  -3  11   3     2094.37     2061.09     34.41 o
  -2  11   3     1696.70     1633.75     26.23 o
  -1  11   3      991.19      969.04     14.90 o
   0  11   3     1581.57     1594.62     20.51 o
   1  11   3     1015.91     1006.92     13.58 o
   2  11   3     1770.64     1701.47     24.00 o
   3  11   3     2070.58     2069.51     31.51 o
   4  11   3      881.40      921.86     18.98 o
   5  11   3      689.23      681.97     16.79 o
   6  11   3     1040.34     1080.10     24.89 o
   7  11   3      446.36      448.09     13.06 o
  -7  12   3      132.92      148.91      7.15 o
  -6  12   3      712.64      700.63     18.17 o
  -5  12   3     1105.76     1088.14     20.41 o
  -4  12   3      339.87      341.79      8.36 o
  -3  12   3     1035.72     1052.26     19.06 o
  -2  12   3     1385.08     1391.37     24.01 o
  -1  12   3      668.80      653.69     10.64 o
   0  12   3     2798.60     2837.71     36.96 o
   1  12   3      640.19      631.15     10.35 o
   2  12   3     1390.32     1363.48     23.19 o
   3  12   3     1010.42     1008.14     19.80 o
   4  12   3      332.02      338.97      9.60 o
   5  12   3     1093.82     1058.80     24.35 o
   6  12   3      695.53      665.66     16.98 o
   7  12   3      122.38      137.57      6.47 o
  -6  13   3      744.48      755.44     17.40 o
  -5  13   3      955.23      995.98     21.16 o
  -4  13   3        0.62        3.90      1.97 o
  -3  13   3     1377.98     1392.90     27.45 o
  -2  13   3     1442.26     1477.45     28.60 o
  -1  13   3      481.61      492.56      9.96 o
   0  13   3      597.75      627.78     12.13 o
   1  13   3      462.91      468.92      8.84 o
   2  13   3     1431.18     1446.44     24.58 o
   3  13   3     1335.63     1364.34     23.44 o
   4  13   3        1.12        6.29      2.04 o
   5  13   3      965.52      985.72     22.94 o
   6  13   3      740.99      773.92     19.27 o
  -5  14   3      316.13      322.99      9.38 o
  -4  14   3      506.30      506.36     12.52 o
  -3  14   3      582.42      566.19     13.32 o
  -2  14   3      591.57      594.73     13.63 o
  -1  14   3      296.83      276.52      6.81 o
   0  14   3     2093.51     1992.95     36.38 o
   1  14   3      284.59      277.21      7.26 o
   2  14   3      605.63      609.62     11.85 o
   3  14   3      582.22      587.22     12.92 o
   4  14   3      524.78      529.94     12.25 o
   5  14   3      316.24      305.08      9.61 o
  -4  15   3      922.43      915.12     20.06 o
  -3  15   3      756.66      794.28     17.45 o
  -2  15   3     1254.90     1251.74     25.10 o
  -1  15   3      895.54      875.73     16.40 o
   0  15   3      809.42      832.45     17.01 o
   1  15   3      899.70      897.34     18.05 o
   2  15   3     1230.52     1231.24     23.87 o
   3  15   3      740.73      769.58     18.51 o
   4  15   3      933.94      944.31     19.45 o
  -2  16   3      353.41      357.08     11.60 o
  -1  16   3      814.46      840.74     20.27 o
   0  16   3      294.90      304.47      8.11 o
   1  16   3      849.99      893.18     21.87 o
   2  16   3      381.20      382.90     18.07 o
   0   0   4    19477.32    19182.28    544.90 o
   1   0   4    10770.96    10879.82    113.35 o
   2   0   4    22849.21    22786.17    378.46 o
   3   0   4       34.08       26.31      1.65 o
   4   0   4       63.99       84.64      2.09 o
   5   0   4        0.20        2.53      0.84 o
   6   0   4     5429.46     5415.86     76.64 o
   7   0   4      243.23      255.90      5.98 o
   8   0   4     4437.38     4510.65     71.92 o
   9   0   4       44.22       42.64      3.98 o
  10   0   4      812.52      759.05     23.67 o
 -10   1   4      233.60      240.19     13.97 o
  -9   1   4      505.03      533.92     12.35 o
  -8   1   4       60.74       42.55      2.93 o
  -7   1   4      331.09      335.51      7.30 o
  -6   1   4     1177.69     1220.71     18.85 o
  -5   1   4     5873.00     5787.30     74.24 o
  -4   1   4     1922.28     1876.07     23.69 o
  -3   1   4    10626.80    10187.34    116.85 o
  -2   1   4     2970.22     3018.26     28.21 o
  -1   1   4     1719.47     1754.53     16.61 o
   0   1   4       22.48       27.35      1.77 o
   1   1   4     1646.74     1665.15     14.96 o
   2   1   4     3079.43     3122.90     30.63 o
   3   1   4    10720.46    10474.66    122.91 o
   4   1   4     1919.50     1893.94     23.69 o
   5   1   4     5775.03     5648.19     74.21 o
   6   1   4     1115.35     1167.42     17.35 o
   7   1   4      327.53      337.95      7.20 o
   8   1   4       55.26       43.64      3.31 o
   9   1   4      524.79      538.73     16.49 o
  10   1   4      250.44      259.97     11.24 o
 -10   2   4      296.79      344.41     13.42 o
  -9   2   4      607.41      624.41     13.74 o
  -8   2   4     1613.59     1591.11     28.12 o
  -7   2   4     2002.62     2001.08     34.25 o
  -6   2   4     3300.40     3124.78     45.97 o
  -5   2   4      869.03      853.93     15.38 o
  -4   2   4      168.06      150.96      2.96 o
  -3   2   4      257.42      266.87      3.81 o
  -2   2   4     3724.15     3817.38     49.87 o
  -1   2   4     4378.51     4430.78     43.24 o
   0   2   4    34505.64    31756.34    861.94 o
   1   2   4     4174.80     4233.58     42.52 o
   2   2   4     3873.89     3958.74     42.52 o
   3   2   4      227.07      239.88      3.71 o
   4   2   4      170.35      151.92      3.69 o
   5   2   4      886.51      873.04     12.87 o
   6   2   4     3249.94     3195.45     42.28 o
   7   2   4     2053.12     2066.88     30.88 o
   8   2   4     1618.74     1612.86     28.17 o
   9   2   4      626.84      635.96     19.40 o
  10   2   4      323.20      354.06     13.33 o
 -10   3   4     1412.28     1376.01     45.18 o
  -9   3   4      168.49      181.98      6.32 o
  -8   3   4       30.90       45.36      3.69 o
  -7   3   4      154.99      136.66      4.72 o
  -6   3   4     2175.12     2159.16     31.97 o
  -5   3   4     1231.71     1258.38     17.32 o
  -4   3   4     7111.42     7005.12     89.79 o
  -3   3   4     1120.49     1054.52     12.24 o
  -2   3   4     8617.58     8982.41    103.46 o
  -1   3   4      350.80      343.02      4.58 o
   0   3   4        5.68        6.54      1.26 o
   1   3   4      355.00      341.04      5.21 o
   2   3   4     8306.48     8651.15     86.76 o
   3   3   4     1200.66     1096.27     27.66 o
   4   3   4     7014.40     6990.91     90.28 o
   5   3   4     1165.72     1169.14     17.13 o
   6   3   4     2167.78     2129.03     29.46 o
   7   3   4      136.78      114.73      3.88 o
   8   3   4       33.83       50.62      4.77 o
   9   3   4      151.33      156.36      7.84 o
  10   3   4     1403.62     1408.05     48.12 o
 -10   4   4       86.11       77.60      6.80 o
  -9   4   4     1498.94     1525.97     27.75 o
  -8   4   4      173.53      171.26      5.90 o
  -7   4   4     5547.95     5450.69     87.88 o
  -6   4   4      194.14      235.18      6.17 o
  -5   4   4     2352.26     2318.21     31.32 o
  -4   4   4       88.15       89.28      2.45 o
  -3   4   4      972.16      980.06     12.11 o
  -2   4   4     1534.52     1518.70     20.16 o
  -1   4   4    17278.49    16632.15    303.90 o
   0   4   4       84.70      122.91      2.14 o
   1   4   4    17503.84    17071.50    326.39 o
   2   4   4     1515.69     1497.69     15.40 o
   3   4   4      917.71      922.66     12.61 o
   4   4   4       87.38       82.79      2.22 o
   5   4   4     2366.20     2325.50     31.33 o
   6   4   4      191.60      221.76      5.30 o
   7   4   4     5642.83     5717.78     79.57 o
   8   4   4      179.05      183.63      8.20 o
   9   4   4     1498.90     1534.94     36.90 o
  10   4   4       85.82       73.58      6.62 o
  -9   5   4      113.07      126.32      7.62 o
  -8   5   4      209.14      212.88      8.11 o
  -7   5   4      145.71      160.92      6.87 o
  -6   5   4     1101.12     1081.36     19.59 o
  -5   5   4      529.36      512.22      8.43 o
  -4   5   4     8932.40     9047.03    124.09 o
  -3   5   4      289.19      294.43      4.74 o
  -2   5   4     6380.09     6187.44     70.64 o
  -1   5   4      871.75      906.58     10.15 o
   0   5   4      250.59      284.31      4.11 o
   1   5   4      863.14      888.34     12.49 o
   2   5   4     6384.17     6170.24     67.13 o
   3   5   4      246.64      247.72      4.23 o
   4   5   4     8883.54     8929.37    118.19 o
   5   5   4      568.26      540.94      8.63 o
   6   5   4     1093.17     1100.05     17.55 o
   7   5   4      139.32      152.31      5.67 o
   8   5   4      201.98      184.27      6.85 o
   9   5   4      103.39      101.97      6.76 o
  -9   6   4      624.69      640.42     16.16 o
  -8   6   4      770.21      796.48     16.14 o
  -7   6   4     2222.89     2317.74     38.66 o
  -6   6   4      882.06      894.02     16.14 o
  -5   6   4      808.50      876.76     13.41 o
  -4   6   4       28.15       39.38      2.07 o
  -3   6   4      436.99      391.48      6.55 o
  -2   6   4     3090.76     3026.52     35.39 o
  -1   6   4     3457.93     3257.54     36.27 o
   0   6   4      996.82      962.64     10.45 o
   1   6   4     3468.87     3275.16     38.23 o
   2   6   4     3070.59     3055.11     32.55 o
   3   6   4      457.58      416.56      6.98 o
   4   6   4       31.93       43.34      2.52 o
   5   6   4      806.36      872.18     12.47 o
   6   6   4      961.43      932.94     15.69 o
   7   6   4     2180.38     2229.59     41.88 o
   8   6   4      717.40      736.71     17.00 o
   9   6   4      614.71      633.46     18.50 o
  -9   7   4      692.56      660.93     16.68 o
  -8   7   4       64.61       66.63      4.60 o
  -7   7   4      189.54      208.72      6.39 o
  -6   7   4      503.59      534.25     11.35 o
  -5   7   4     3321.22     3423.26     50.34 o
  -4   7   4     1694.08     1716.21     24.49 o
  -3   7   4     8804.34     8675.60    111.33 o
  -2   7   4     2017.52     2086.03     24.68 o
  -1   7   4     1516.08     1577.26     18.54 o
   0   7   4       59.27       55.87      1.19 o
   1   7   4     1558.62     1636.32     17.15 o
   2   7   4     1986.38     2049.69     23.74 o
   3   7   4     8713.07     8817.15     98.00 o
   4   7   4     1745.82     1818.07     23.32 o
   5   7   4     3398.77     3392.53     50.42 o
   6   7   4      495.27      537.25     12.22 o
   7   7   4      213.00      216.76      6.95 o
   8   7   4       54.31       51.00      3.99 o
   9   7   4      711.89      687.63     30.21 o
  -9   8   4       13.43       28.88      9.72 o
  -8   8   4     1957.55     1974.11     38.65 o
  -7   8   4      469.50      445.20     11.88 o
  -6   8   4     2196.41     2185.52     36.30 o
  -5   8   4      108.37       91.27      3.21 o
  -4   8   4       71.83       74.82      3.13 o
  -3   8   4       19.27       25.25      1.62 o
  -2   8   4     4629.36     4780.59     55.49 o
  -1   8   4      629.48      634.09      7.96 o
   0   8   4    10862.47    10564.11     99.59 o
   1   8   4      621.45      629.25      7.34 o
   2   8   4     4657.37     4859.47     57.16 o
   3   8   4       22.60       26.51      1.12 o
   4   8   4       70.25       73.84      2.38 o
   5   8   4      123.12      106.12      3.57 o
   6   8   4     2160.44     2116.44     39.53 o
   7   8   4      485.99      462.53     11.53 o
   8   8   4     1956.61     1888.02     41.87 o
   9   8   4        8.44        9.16      6.94 o
  -8   9   4       53.10       66.79      5.36 o
  -7   9   4      115.81      111.14      5.55 o
  -6   9   4      507.58      483.79     12.09 o
  -5   9   4     3309.04     3271.36     58.66 o
  -4   9   4      126.62      131.17      4.67 o
  -3   9   4     2596.84     2665.58     33.92 o
  -2   9   4      948.24      993.88     13.90 o
  -1   9   4     1719.78     1761.74     19.76 o
   0   9   4      142.93      127.52      2.28 o
   1   9   4     1787.01     1837.50     19.54 o
   2   9   4      984.41     1060.85     13.56 o
   3   9   4     2560.45     2685.65     32.68 o
   4   9   4      142.90      151.68      4.12 o
   5   9   4     3341.03     3307.45     54.54 o
   6   9   4      490.12      436.36     12.07 o
   7   9   4      123.60      116.14      5.67 o
   8   9   4       52.19       50.36      4.54 o
  -8  10   4     1069.05     1113.45     24.11 o
  -7  10   4      802.85      800.29     18.25 o
  -6  10   4     1502.45     1437.33     28.95 o
  -5  10   4      373.02      354.53      9.42 o
  -4  10   4      203.08      197.63      5.65 o
  -3  10   4      121.27      121.04      3.71 o
  -2  10   4     2779.81     2787.64     39.08 o
  -1  10   4     2033.11     1956.05     23.30 o
   0  10   4     3708.14     3775.31     38.05 o
   1  10   4     2141.41     2085.87     22.07 o
   2  10   4     2834.63     2884.77     34.72 o
   3  10   4      114.51      120.34      3.70 o
   4  10   4      189.86      182.25      5.57 o
   5  10   4      371.70      340.61      9.68 o
   6  10   4     1543.34     1543.16     33.45 o
   7  10   4      749.43      729.36     18.71 o
   8  10   4     1014.17     1013.12     25.06 o
  -7  11   4       50.34       62.06      4.55 o
  -6  11   4     1066.46     1105.63     23.16 o
  -5  11   4     1048.64     1041.32     19.66 o
  -4  11   4     2881.04     2868.56     47.03 o
  -3  11   4     2327.15     2239.43     37.53 o
  -2  11   4     1986.72     1986.98     31.45 o
  -1  11   4      451.80      477.01      8.36 o
   0  11   4      120.55      111.14      2.72 o
   1  11   4      494.41      510.27      7.64 o
   2  11   4     2028.21     2064.53     28.77 o
   3  11   4     2324.33     2276.14     35.17 o
   4  11   4     2848.85     2837.31     58.41 o
   5  11   4     1039.65     1036.73     23.42 o
   6  11   4     1060.45     1063.25     24.69 o
   7  11   4       46.21       56.81      4.39 o
  -6  12   4      172.02      172.90      6.03 o
  -5  12   4      436.55      458.74     10.63 o
  -4  12   4       29.76       35.23      2.83 o
  -3  12   4      203.70      208.04      5.90 o
  -2  12   4     1239.35     1206.55     21.58 o
  -1  12   4     2659.72     2734.00     37.75 o
   0  12   4      467.18      453.21      7.43 o
   1  12   4     2564.67     2622.93     36.85 o
   2  12   4     1256.64     1232.85     19.13 o
   3  12   4      185.92      196.81      5.70 o
   4  12   4       35.63       39.36      3.65 o
   5  12   4      437.94      446.34     14.93 o
   6  12   4      157.96      162.90      6.61 o
  -6  13   4      394.93      399.07     11.08 o
  -5  13   4       12.07       24.05      2.91 o
  -4  13   4     2549.89     2500.58     46.70 o
  -3  13   4      227.38      205.98      6.65 o
  -2  13   4     1764.53     1744.07     33.05 o
  -1  13   4       18.59       16.51      1.84 o
   0  13   4       74.17       78.15      3.15 o
   1  13   4       21.67       17.57      1.84 o
   2  13   4     1685.74     1682.55     28.19 o
   3  13   4      220.50      207.10      5.53 o
   4  13   4     2572.11     2540.61     52.52 o
   5  13   4       13.09       21.10      2.82 o
   6  13   4      400.76      409.10     11.88 o
  -5  14   4      558.24      562.76     13.88 o
  -4  14   4       33.33       39.40      3.47 o
  -3  14   4       95.70      116.52      4.95 o
  -2  14   4      316.46      340.05      9.05 o
  -1  14   4     2167.83     2171.26     40.68 o
   0  14   4      429.97      440.50     10.09 o
   1  14   4     2150.91     2200.03     39.74 o
   2  14   4      290.91      309.40      7.81 o
   3  14   4       85.97      106.05      3.89 o
   4  14   4       32.59       36.20      2.96 o
   5  14   4      566.38      573.36     14.87 o
  -3  15   4     1304.05     1305.14     26.36 o
  -2  15   4      519.95      549.53     13.09 o
  -1  15   4      153.86      160.72      5.84 o
   0  15   4      143.29      144.12      5.01 o
   1  15   4      131.29      137.62      5.48 o
   2  15   4      552.13      585.04     12.79 o
   3  15   4     1319.54     1318.22     28.96 o
  -1  16   4      188.64      177.26      6.93 o
   0  16   4     1836.73     1872.52     34.82 o
   1  16   4      185.98      181.90      5.89 o
   1   0   5     1741.44     1709.04     15.99 o
   2   0   5     5502.98     5329.65     52.82 o
   3   0   5      347.45      462.08      7.74 o
   4   0   5    11779.50    11801.04    140.96 o
   5   0   5      108.56      110.16      2.90 o
   6   0   5     1338.72     1259.27     18.23 o
   7   0   5     2535.54     2510.26     41.35 o
   8   0   5      658.03      572.73     12.39 o
   9   0   5      555.81      550.38     12.66 o
  10   0   5      405.48      401.13     21.47 o
 -10   1   5      689.83      713.48     21.27 o
  -9   1   5      971.19      945.70     22.57 o
  -8   1   5      473.46      447.78     10.51 o
  -7   1   5     1275.96     1280.14     22.82 o
  -6   1   5     1205.91     1225.25     18.78 o
  -5   1   5     2389.08     2378.20     37.64 o
  -4   1   5     6448.56     6568.58     85.57 o
  -3   1   5     3581.73     3610.41     42.44 o
  -2   1   5     4758.17     4685.83     46.16 o
  -1   1   5    11050.72    10949.62    122.22 o
   0   1   5       30.54       40.29      0.70 o
   1   1   5    11052.34    11077.70    125.69 o
   2   1   5     4841.45     4731.90     51.09 o
   3   1   5     3712.76     3762.40     42.90 o
   4   1   5     6526.88     6771.44     80.57 o
   5   1   5     2343.58     2363.86     31.97 o
   6   1   5     1116.30     1131.81     17.06 o
   7   1   5     1242.02     1269.71     20.30 o
   8   1   5      487.74      464.49     10.55 o
   9   1   5      968.54      962.58     25.44 o
  10   1   5      690.37      715.45     18.46 o
 -10   2   5      514.94      466.48     27.00 o
  -9   2   5      984.07     1008.15     19.79 o
  -8   2   5      758.28      770.70     18.00 o
  -7   2   5      468.81      443.20      9.83 o
  -6   2   5     1788.12     1740.15     26.49 o
  -5   2   5     1620.92     1603.88     22.18 o
  -4   2   5     6063.95     5922.82     71.71 o
  -3   2   5     5315.97     5414.13     63.19 o
  -2   2   5     2005.50     1933.89     21.87 o
  -1   2   5     2856.97     2810.15     28.72 o
   0   2   5     3676.74     3818.38     41.20 o
   1   2   5     2966.55     2902.22     27.36 o
   2   2   5     2085.98     2043.76     21.12 o
   3   2   5     5524.75     5640.14     63.86 o
   4   2   5     6099.73     6018.23     78.78 o
   5   2   5     1646.81     1612.41     22.31 o
   6   2   5     1803.82     1757.09     24.54 o
   7   2   5      430.09      404.50      8.31 o
   8   2   5      754.96      776.37     17.76 o
   9   2   5      971.26      972.16     25.61 o
  10   2   5      508.14      476.94     17.47 o
 -10   3   5      274.74      325.21     13.04 o
  -9   3   5      366.57      361.06      9.64 o
  -8   3   5     2387.59     2407.71     40.50 o
  -7   3   5      142.81      175.97      5.71 o
  -6   3   5     2551.59     2391.38     36.00 o
  -5   3   5     1715.81     1684.41     23.13 o
  -4   3   5     1326.76     1347.97     17.16 o
  -3   3   5     2799.25     2711.55     31.50 o
  -2   3   5      760.71      767.79      8.91 o
  -1   3   5     3164.36     3129.13     34.20 o
   0   3   5    17819.49    17148.88    380.19 o
   1   3   5     3172.93     3109.50     41.23 o
   2   3   5      656.28      635.04      7.31 o
   3   3   5     2750.00     2707.61     36.33 o
   4   3   5     1303.32     1300.58     17.36 o
   5   3   5     1723.01     1679.78     23.28 o
   6   3   5     2666.24     2495.51     36.13 o
   7   3   5      186.28      214.13      5.31 o
   8   3   5     2410.64     2426.90     53.53 o
   9   3   5      373.94      360.29     12.68 o
  10   3   5      288.35      319.64     13.43 o
  -9   4   5      863.26      927.06     20.92 o
  -8   4   5     1040.72      996.80     19.11 o
  -7   4   5      263.02      268.80      7.36 o
  -6   4   5     1588.36     1522.71     26.73 o
  -5   4   5     2947.40     2832.50     37.66 o
  -4   4   5      134.79      135.54      3.46 o
  -3   4   5     3696.15     3633.88     47.56 o
  -2   4   5     7531.54     7744.05     87.04 o
  -1   4   5     3512.10     3538.19     37.41 o
   0   4   5     7799.64     7685.24    106.72 o
   1   4   5     3495.31     3579.09     43.19 o
   2   4   5     7392.67     7594.32     79.23 o
   3   4   5     3744.96     3649.15     45.16 o
   4   4   5      139.13      140.76      3.35 o
   5   4   5     2918.79     2829.15     36.07 o
   6   4   5     1654.95     1630.35     24.47 o
   7   4   5      279.24      292.78     12.55 o
   8   4   5      995.62      955.54     24.50 o
   9   4   5      853.42      913.82     28.13 o
  -9   5   5      237.52      260.23      9.16 o
  -8   5   5     2946.91     2990.16     49.47 o
  -7   5   5      401.31      426.49      9.95 o
  -6   5   5     1630.70     1635.59     27.60 o
  -5   5   5     1490.35     1426.28     20.73 o
  -4   5   5       50.31       58.20      2.55 o
  -3   5   5     2664.42     2550.18     31.68 o
  -2   5   5     1876.71     1729.72     21.93 o
  -1   5   5      792.61      779.51      9.28 o
   0   5   5     6993.86     6999.69     91.00 o
   1   5   5      766.57      736.87     12.59 o
   2   5   5     1884.41     1752.74     22.77 o
   3   5   5     2678.02     2552.79     32.02 o
   4   5   5       43.97       54.35      1.84 o
   5   5   5     1529.55     1479.89     19.57 o
   6   5   5     1575.61     1579.37     25.26 o
   7   5   5      427.59      437.69      9.97 o
   8   5   5     2985.94     2945.54     63.66 o
   9   5   5      241.86      247.33     10.20 o
  -9   6   5      555.21      545.32     14.58 o
  -8   6   5      476.18      481.28     11.27 o
  -7   6   5      490.94      501.96     11.35 o
  -6   6   5      840.99      897.63     18.59 o
  -5   6   5     1343.25     1337.72     20.95 o
  -4   6   5     1052.31     1022.20     15.90 o
  -3   6   5     6607.64     6934.87     93.54 o
  -2   6   5     4974.01     4972.01     57.37 o
  -1   6   5     1751.01     1721.79     20.45 o
   0   6   5     2755.13     2784.52     33.16 o
   1   6   5     1756.18     1675.47     22.58 o
   2   6   5     5054.14     5108.83     84.65 o
   3   6   5     6818.62     7129.97     77.89 o
   4   6   5     1015.16      992.65     13.68 o
   5   6   5     1310.94     1301.24     17.79 o
   6   6   5      809.46      879.56     16.65 o
   7   6   5      480.02      466.86     13.33 o
   8   6   5      445.81      421.71     13.33 o
   9   6   5      533.64      509.03     23.93 o
  -9   7   5      627.81      661.52     18.35 o
  -8   7   5      856.71      866.21     19.82 o
  -7   7   5     2040.53     2047.63     35.02 o
  -6   7   5     1388.58     1277.87     22.85 o
  -5   7   5      724.23      816.53     14.03 o
  -4   7   5     1354.93     1329.72     20.52 o
  -3   7   5      758.83      710.57     10.08 o
  -2   7   5     3126.81     3141.52     36.13 o
  -1   7   5     3646.76     3632.08     40.57 o
   0   7   5     2701.27     2604.75     26.79 o
   1   7   5     3735.84     3670.16     56.60 o
   2   7   5     2965.18     3002.14     38.94 o
   3   7   5      739.14      689.17      8.82 o
   4   7   5     1353.05     1345.34     17.85 o
   5   7   5      709.60      816.95     14.83 o
   6   7   5     1398.28     1306.90     25.37 o
   7   7   5     2026.77     2014.28     38.01 o
   8   7   5      846.22      835.95     26.01 o
   9   7   5      640.79      636.44     21.86 o
  -8   8   5       26.69       35.67      6.25 o
  -7   8   5      834.00      817.56     21.76 o
  -6   8   5      445.33      441.18     10.06 o
  -5   8   5      321.84      316.49      7.59 o
  -4   8   5     3916.29     3886.82     61.12 o
  -3   8   5      172.25      207.14      4.42 o
  -2   8   5     1601.67     1628.37     19.75 o
  -1   8   5     2131.88     2170.99     24.62 o
   0   8   5      180.45      187.63      2.98 o
   1   8   5     2061.62     2119.05     24.92 o
   2   8   5     1525.06     1583.22     19.75 o
   3   8   5      185.06      223.02      3.90 o
   4   8   5     3905.30     3966.26     65.95 o
   5   8   5      311.46      296.67      7.67 o
   6   8   5      448.56      452.07     12.14 o
   7   8   5      855.83      825.00     19.91 o
   8   8   5       22.77       25.19      4.26 o
  -8   9   5       22.49       27.73      3.60 o
  -7   9   5     1777.72     1671.31     33.54 o
  -6   9   5      675.44      691.24     15.92 o
  -5   9   5     2136.01     2052.03     34.22 o
  -4   9   5     1672.64     1656.02     25.85 o
  -3   9   5     1659.99     1740.84     26.89 o
  -2   9   5     2220.42     2304.21     31.21 o
  -1   9   5     4175.16     4170.98     49.11 o
   0   9   5       20.86       18.88      1.08 o
   1   9   5     4180.41     4186.54     47.80 o
   2   9   5     2180.99     2282.98     29.88 o
   3   9   5     1709.26     1796.76     23.70 o
   4   9   5     1666.02     1712.17     32.30 o
   5   9   5     2078.42     1957.80     41.71 o
   6   9   5      676.72      708.53     17.34 o
   7   9   5     1797.13     1694.16     36.95 o
   8   9   5       27.80       30.37      4.57 o
  -8  10   5      469.02      481.53     21.03 o
  -7  10   5      568.34      592.22     19.66 o
  -6  10   5      854.03      837.69     18.48 o
  -5  10   5     1382.39     1331.09     24.05 o
  -4  10   5     2549.46     2534.35     41.93 o
  -3  10   5      624.90      643.88     11.46 o
  -2  10   5     1325.63     1294.06     20.32 o
  -1  10   5      645.45      634.70      9.85 o
   0  10   5     1179.43     1116.76     13.19 o
   1  10   5      716.70      723.32      9.27 o
   2  10   5     1330.73     1305.41     19.23 o
   3  10   5      603.70      639.46     14.94 o
   4  10   5     2506.89     2480.85     51.17 o
   5  10   5     1365.40     1316.01     28.68 o
   6  10   5      799.60      796.46     19.34 o
   7  10   5      542.75      553.30     14.92 o
   8  10   5      483.09      509.30     28.65 o
  -7  11   5      486.14      499.06     13.26 o
  -6  11   5      418.33      406.72     10.03 o
  -5  11   5      735.38      780.18     15.72 o
  -4  11   5      346.97      346.16      8.43 o
  -3  11   5     1174.45     1178.01     21.45 o
  -2  11   5     1409.64     1438.98     23.47 o
  -1  11   5      538.29      553.29     10.47 o
   0  11   5     2291.19     2295.59     30.14 o
   1  11   5      572.07      594.47      9.29 o
   2  11   5     1453.46     1502.92     24.50 o
   3  11   5     1214.98     1229.71     20.52 o
   4  11   5      371.75      365.94      9.73 o
   5  11   5      743.90      800.32     18.78 o
   6  11   5      394.98      378.21     11.02 o
   7  11   5      491.15      509.07     14.15 o
  -6  12   5      934.63      962.20     19.21 o
  -5  12   5     1151.60     1154.98     21.79 o
  -4  12   5      446.91      428.42      9.98 o
  -3  12   5     2496.71     2398.88     39.94 o
  -2  12   5      846.77      844.18     15.82 o
  -1  12   5     1088.94     1086.38     18.02 o
   0  12   5     1655.54     1660.38     25.61 o
   1  12   5     1065.54     1060.89     15.91 o
   2  12   5      808.05      817.80     13.54 o
   3  12   5     2464.93     2361.86     42.54 o
   4  12   5      447.25      431.64     11.95 o
   5  12   5     1163.26     1147.41     29.52 o
   6  12   5      952.96      979.81     22.75 o
  -6  13   5      587.41      628.30     33.67 o
  -5  13   5      277.29      278.13      8.47 o
  -4  13   5       62.73       63.36      3.94 o
  -3  13   5      574.62      572.12     12.04 o
  -2  13   5      964.09      966.86     18.01 o
  -1  13   5      124.56      121.41      4.29 o
   0  13   5     2555.74     2644.88     43.41 o
   1  13   5      123.73      123.59      4.22 o
   2  13   5      942.35      947.72     18.64 o
   3  13   5      583.59      569.49     11.19 o
   4  13   5       67.07       66.83      3.82 o
   5  13   5      261.66      247.37      8.14 o
  -4  14   5      341.87      337.54      9.58 o
  -3  14   5      598.87      602.34     13.99 o
  -2  14   5      485.54      517.21     12.32 o
  -1  14   5      744.08      755.94     16.48 o
   0  14   5     1243.52     1246.58     23.73 o
   1  14   5      758.63      764.09     18.77 o
   2  14   5      469.87      514.23     11.30 o
   3  14   5      580.71      578.83     12.65 o
   4  14   5      341.06      330.48      9.50 o
  -3  15   5      500.53      484.93     12.23 o
  -2  15   5      378.61      391.72     10.35 o
  -1  15   5      896.87      889.10     18.82 o
   0  15   5     1443.22     1408.69     26.74 o
   1  15   5      854.86      858.86     17.57 o
   2  15   5      383.93      388.80      9.35 o
   3  15   5      528.11      525.57     13.22 o
   0  16   5      197.49      182.01     13.89 o
   0   0   6      114.40      136.55      4.51 o
   1   0   6     2336.38     2501.26     26.58 o
   2   0   6     1495.58     1574.25     15.53 o
   3   0   6    19536.15    19204.81    280.86 o
   4   0   6        8.58        8.17      1.48 o
   5   0   6     6869.40     6736.04     77.89 o
   6   0   6      589.97      646.01     10.42 o
   7   0   6      200.28      194.04      6.09 o
   8   0   6      109.06       92.27      4.39 o
   9   0   6      551.16      504.30     14.86 o
  10   0   6      251.91      273.34     11.65 o
 -10   1   6      280.40      297.61     12.35 o
  -9   1   6      229.61      246.90      8.83 o
  -8   1   6     1661.62     1729.21     30.34 o
  -7   1   6      785.20      746.99     14.66 o
  -6   1   6     4772.00     4573.99     72.26 o
  -5   1   6       80.92       84.31      2.64 o
  -4   1   6      767.80      757.44      9.77 o
  -3   1   6      216.37      244.16      3.76 o
  -2   1   6     8574.16     8806.03     84.58 o
  -1   1   6     1826.60     1872.50     17.67 o
   0   1   6     2923.67     2695.23     25.67 o
   1   1   6     1855.56     1892.77     19.35 o
   2   1   6     8821.36     8916.75     96.46 o
   3   1   6      185.70      209.32      3.44 o
   4   1   6      750.53      732.42      9.71 o
   5   1   6      103.00      100.03      2.77 o
   6   1   6     4727.06     4598.10     60.32 o
   7   1   6      749.55      716.16     14.17 o
   8   1   6     1684.90     1776.72     34.86 o
   9   1   6      234.17      250.87     10.42 o
  10   1   6      294.03      307.82     12.35 o
 -10   2   6      560.44      570.49     21.73 o
  -9   2   6      342.78      364.88     11.56 o
  -8   2   6      102.92      115.51      4.94 o
  -7   2   6       46.93       42.04      3.11 o
  -6   2   6     1269.29     1290.70     22.48 o
  -5   2   6     3500.59     3452.91     45.36 o
  -4   2   6     2773.38     2737.19     31.33 o
  -3   2   6     3406.35     3229.06     39.28 o
  -2   2   6     5596.24     5748.03     63.83 o
  -1   2   6     1527.24     1503.15     16.51 o
   0   2   6      156.38      155.70      2.28 o
   1   2   6     1576.53     1566.80     18.85 o
   2   2   6     5741.16     5866.95     60.47 o
   3   2   6     3476.01     3254.69     40.27 o
   4   2   6     2589.90     2536.18     33.02 o
   5   2   6     3429.36     3418.69     43.18 o
   6   2   6     1260.29     1286.34     19.06 o
   7   2   6       46.98       39.09      2.84 o
   8   2   6      113.59      111.11      5.53 o
   9   2   6      352.80      377.16     14.45 o
  10   2   6      599.64      601.01     24.97 o
  -9   3   6     1628.06     1625.05     33.56 o
  -8   3   6      443.91      472.37     16.00 o
  -7   3   6     3780.76     3803.28     61.32 o
  -6   3   6      710.02      655.12     14.77 o
  -5   3   6     2105.94     2031.17     27.85 o
  -4   3   6      212.41      241.89      4.05 o
  -3   3   6     1371.72     1304.25     17.91 o
  -2   3   6     1784.79     1802.83     20.62 o
  -1   3   6    17417.87    17328.75    287.62 o
   0   3   6     2708.58     2584.62     33.53 o
   1   3   6    17255.29    16148.74    307.64 o
   2   3   6     1769.86     1814.19     20.20 o
   3   3   6     1389.73     1315.64     16.97 o
   4   3   6      210.80      226.64      4.08 o
   5   3   6     2143.24     2075.53     26.70 o
   6   3   6      729.15      685.71     11.04 o
   7   3   6     3849.03     3856.10     57.19 o
   8   3   6      415.72      448.33     10.82 o
   9   3   6     1614.77     1627.31     38.54 o
  -9   4   6        7.39       11.31      2.53 o
  -8   4   6       26.25       41.95      3.61 o
  -7   4   6      290.47      270.51      7.34 o
  -6   4   6     1748.27     1725.41     29.55 o
  -5   4   6       55.45       63.75      2.68 o
  -4   4   6     6391.59     6252.43     87.15 o
  -3   4   6      325.24      303.35      5.35 o
  -2   4   6     5128.81     5036.99     54.82 o
  -1   4   6      712.05      747.06      9.13 o
   0   4   6      552.43      556.30      7.88 o
   1   4   6      747.23      780.14     14.41 o
   2   4   6     4979.40     4892.68     57.08 o
   3   4   6      338.15      305.89      4.76 o
   4   4   6     6405.77     6294.83     77.47 o
   5   4   6       63.00       78.22      3.01 o
   6   4   6     1786.10     1776.42     25.23 o
   7   4   6      275.21      260.99      6.51 o
   8   4   6       25.07       39.30      5.66 o
   9   4   6        8.74       12.39      3.53 o
  -9   5   6     1265.25     1305.37     24.68 o
  -8   5   6      192.44      182.68      6.28 o
  -7   5   6     4775.64     4742.78     74.64 o
  -6   5   6      111.84      139.37      4.76 o
  -5   5   6      479.46      503.23      9.27 o
  -4   5   6      421.93      389.30      7.36 o
  -3   5   6      709.73      799.43     11.27 o
  -2   5   6     1054.20     1114.62     13.74 o
  -1   5   6    14949.71    14709.37    203.70 o
   0   5   6     1734.10     1794.95     23.27 o
   1   5   6    14817.12    14414.73    424.79 o
   2   5   6      980.91     1032.11     14.70 o
   3   5   6      731.90      824.74     10.98 o
   4   5   6      422.76      405.03      6.27 o
   5   5   6      479.00      505.20      8.57 o
   6   5   6      121.29      148.94      4.35 o
   7   5   6     4702.86     4593.32     68.39 o
   8   5   6      180.23      159.04      7.58 o
   9   5   6     1243.88     1291.75     32.02 o
  -9   6   6      420.22      459.87     16.63 o
  -8   6   6       88.17       90.60      4.65 o
  -7   6   6      333.41      335.40      8.57 o
  -6   6   6     1022.03     1029.48     19.09 o
  -5   6   6     1008.07      957.48     17.94 o
  -4   6   6     2088.81     2020.99     29.57 o
  -3   6   6     3832.17     3730.22     46.10 o
  -2   6   6     3208.06     3177.15     40.26 o
  -1   6   6      496.59      502.38      6.83 o
   0   6   6      159.30      163.79      3.42 o
   1   6   6      490.68      474.06      8.89 o
   2   6   6     3321.93     3341.77     40.56 o
   3   6   6     3780.01     3686.70     43.21 o
   4   6   6     2005.63     1963.98     25.45 o
   5   6   6     1101.36     1048.73     16.73 o
   6   6   6     1007.90     1028.35     17.25 o
   7   6   6      324.86      316.02      8.79 o
   8   6   6       90.38       83.81      5.79 o
   9   6   6      397.69      430.79     19.88 o
  -9   7   6      389.72      372.30     11.59 o
  -8   7   6     1800.95     1780.59     35.65 o
  -7   7   6     1282.76     1290.93     23.52 o
  -6   7   6     1228.15     1247.96     22.42 o
  -5   7   6      483.36      515.58     10.98 o
  -4   7   6      334.05      339.56      6.81 o
  -3   7   6      262.99      232.72      4.39 o
  -2   7   6     2647.03     2707.00     33.87 o
  -1   7   6     3312.37     3312.69     39.16 o
   0   7   6     5347.81     5433.82     60.37 o
   1   7   6     3354.89     3303.50     46.43 o
   2   7   6     2604.19     2695.09     42.96 o
   3   7   6      261.82      233.67      4.23 o
   4   7   6      336.82      340.30      5.60 o
   5   7   6      497.63      546.21     13.11 o
   6   7   6     1207.09     1204.53     23.71 o
   7   7   6     1276.73     1243.53     28.46 o
   8   7   6     1867.68     1820.47     49.68 o
   9   7   6      384.74      365.99     14.94 o
  -8   8   6      194.57      213.93      8.92 o
  -7   8   6       16.73       21.79      3.05 o
  -6   8   6      309.73      325.48      8.25 o
  -5   8   6     5250.03     5092.00     80.06 o
  -4   8   6      252.75      284.95      6.47 o
  -3   8   6     6467.57     6546.55     86.71 o
  -2   8   6      627.74      627.52      9.07 o
  -1   8   6      547.66      535.40      7.77 o
   0   8   6      879.15      889.24      9.96 o
   1   8   6      546.63      532.99      7.09 o
   2   8   6      611.00      609.00      8.92 o
   3   8   6     6442.66     6781.38     80.03 o
   4   8   6      253.40      304.27      6.36 o
   5   8   6     5256.28     5162.64    102.63 o
   6   8   6      315.20      323.08      9.77 o
   7   8   6       19.77       21.26      2.97 o
   8   8   6      174.58      191.15      9.40 o
  -8   9   6     1035.85     1070.88     23.74 o
  -7   9   6        8.70       14.00      2.85 o
  -6   9   6     2455.94     2341.05     44.22 o
  -5   9   6       93.04      101.43      3.89 o
  -4   9   6      131.33      144.64      4.37 o
  -3   9   6      163.25      178.52      4.75 o
  -2   9   6     1050.03     1056.96     15.61 o
  -1   9   6      314.51      316.45      5.57 o
   0   9   6     3975.60     3921.01     40.63 o
   1   9   6      344.88      343.52      4.99 o
   2   9   6     1057.21     1091.85     14.91 o
   3   9   6      183.58      201.94      3.92 o
   4   9   6      133.10      149.95      4.79 o
   5   9   6       79.37       89.06      4.27 o
   6   9   6     2384.76     2313.13     48.37 o
   7   9   6        5.33       12.54      2.57 o
   8   9   6     1080.23     1077.90     31.82 o
  -7  10   6       79.82      107.46     17.41 o
  -6  10   6      571.03      589.22     14.84 o
  -5  10   6     2463.12     2411.51     42.28 o
  -4  10   6     1297.31     1345.57     24.01 o
  -3  10   6     4064.23     4101.27     59.62 o
  -2  10   6     1236.47     1297.63     21.00 o
  -1  10   6      190.50      197.62      4.06 o
   0  10   6       86.48       91.19      2.01 o
   1  10   6      193.56      211.62      3.41 o
   2  10   6     1306.84     1399.10     18.28 o
   3  10   6     4077.25     4099.53     71.39 o
   4  10   6     1309.31     1355.93     28.91 o
   5  10   6     2550.75     2520.07     50.95 o
   6  10   6      547.72      569.28     14.59 o
   7  10   6       65.02       92.93     12.15 o
  -7  11   6      836.52      815.48     17.27 o
  -6  11   6      751.79      780.98     16.27 o
  -5  11   6      417.99      432.83     10.23 o
  -4  11   6      240.72      235.44      6.66 o
  -3  11   6      148.25      137.33      4.72 o
  -2  11   6      942.66      918.78     15.88 o
  -1  11   6     2855.52     2720.26     41.70 o
   0  11   6      704.98      738.04     12.33 o
   1  11   6     2822.45     2788.57     35.35 o
   2  11   6      929.45      920.45     15.91 o
   3  11   6      139.92      136.69      5.11 o
   4  11   6      245.24      241.80      7.41 o
   5  11   6      429.10      450.65     11.77 o
   6  11   6      736.20      775.38     18.74 o
   7  11   6      829.81      839.05     20.55 o
  -6  12   6      896.32      869.76     17.86 o
  -5  12   6      379.24      366.58      9.25 o
  -4  12   6     1775.18     1779.33     30.90 o
  -3  12   6      397.87      366.75      8.78 o
  -2  12   6     2503.00     2438.22     40.59 o
  -1  12   6       34.66       45.11      2.66 o
   0  12   6        5.14       13.59      1.49 o
   1  12   6       28.30       35.06      2.15 o
   2  12   6     2432.80     2429.26     35.93 o
   3  12   6      418.60      389.27      8.03 o
   4  12   6     1773.99     1749.99     37.15 o
   5  12   6      368.06      349.77      9.97 o
   6  12   6      921.99      891.56     21.03 o
  -5  13   6      296.64      308.44      9.18 o
  -4  13   6       43.49       39.09      5.23 o
  -3  13   6      365.60      370.46      8.94 o
  -2  13   6      251.06      244.63      6.72 o
  -1  13   6     2886.43     2961.57     48.78 o
   0  13   6       89.47       83.66      3.20 o
   1  13   6     2875.44     3022.43     53.01 o
   2  13   6      258.83      248.39      6.43 o
   3  13   6      371.86      367.57      8.71 o
   4  13   6       48.74       44.83      3.17 o
   5  13   6      301.14      313.75      9.36 o
  -4  14   6     1366.80     1332.88     27.22 o
  -3  14   6      527.53      486.78     12.06 o
  -2  14   6     1025.85     1005.19     21.12 o
  -1  14   6      225.09      246.02     19.55 o
   0  14   6       30.76       36.61      4.70 o
   1  14   6      231.45      239.66      6.59 o
   2  14   6     1084.77     1057.16     21.22 o
   3  14   6      505.52      469.47     10.69 o
   4  14   6     1346.45     1333.34     29.08 o
  -3  15   6      160.97      161.13      6.21 o
  -2  15   6      473.69      482.12     12.08 o
  -1  15   6     1567.31     1543.20     33.87 o
   0  15   6     1711.02     1791.96     40.60 o
   1  15   6     1566.10     1538.32     28.86 o
   2  15   6      500.85      514.11     13.35 o
   3  15   6      157.32      152.77      8.72 o
   1   0   7     2390.29     2363.47     22.98 o
   2   0   7     4772.95     5069.22     52.92 o
   3   0   7     2489.33     2498.92     29.35 o
   4   0   7     6696.25     6837.43     83.75 o
   5   0   7     3949.21     3813.19     51.38 o
   6   0   7     1485.61     1456.95     21.16 o
   7   0   7     2820.69     2768.80     42.06 o
   8   0   7       34.41       35.63      3.75 o
   9   0   7     1217.55     1226.41     26.55 o
  -9   1   7      205.60      217.06      8.42 o
  -8   1   7      442.27      429.46     11.94 o
  -7   1   7      726.79      710.79     14.27 o
  -6   1   7      773.96      734.35     13.00 o
  -5   1   7      894.95      888.17     12.39 o
  -4   1   7     7888.91     8000.25     90.90 o
  -3   1   7     3462.55     3549.03     43.05 o
  -2   1   7     2927.66     2827.01     30.11 o
  -1   1   7      206.39      151.26      2.16 o
   0   1   7      633.55      625.13      6.86 o
   1   1   7      177.20      119.99      2.09 o
   2   1   7     3041.98     2889.01     36.09 o
   3   1   7     3458.43     3555.43     39.22 o
   4   1   7     7730.12     7844.74     90.98 o
   5   1   7      881.65      868.71     12.36 o
   6   1   7      777.38      738.64     11.80 o
   7   1   7      725.37      721.96     13.48 o
   8   1   7      440.62      443.77     10.45 o
   9   1   7      200.43      207.39      9.44 o
  -9   2   7      846.77      842.42     19.95 o
  -8   2   7      876.94      840.74     16.77 o
  -7   2   7     1482.07     1502.03     26.61 o
  -6   2   7      608.94      646.67     12.45 o
  -5   2   7     1210.36     1172.24     14.62 o
  -4   2   7     2326.56     2240.66     27.98 o
  -3   2   7      422.12      385.63      5.68 o
  -2   2   7     3545.62     3509.48     39.38 o
  -1   2   7     5023.43     5007.64     55.21 o
   0   2   7     4676.21     4709.12     53.71 o
   1   2   7     5006.43     5002.42     56.48 o
   2   2   7     3622.10     3557.80     35.53 o
   3   2   7      376.87      332.93      5.36 o
   4   2   7     2336.59     2263.26     28.71 o
   5   2   7     1128.26     1107.37     15.47 o
   6   2   7      670.66      701.36     11.17 o
   7   2   7     1500.90     1503.96     26.86 o
   8   2   7      872.86      837.45     19.03 o
   9   2   7      846.36      859.18     23.47 o
  -9   3   7      814.04      828.29     19.85 o
  -8   3   7     1284.94     1299.54     23.91 o
  -7   3   7      525.84      529.37     11.46 o
  -6   3   7     1331.96     1309.86     21.19 o
  -5   3   7     2887.90     2817.87     37.34 o
  -4   3   7      602.34      560.46      8.96 o
  -3   3   7     4013.69     3980.32     48.53 o
  -2   3   7     1877.08     1884.09     23.80 o
  -1   3   7     3310.10     3439.42     38.82 o
   0   3   7     7616.77     7880.23     95.72 o
   1   3   7     3452.76     3565.03     42.14 o
   2   3   7     1820.92     1818.28     19.68 o
   3   3   7     3888.69     3920.63     46.16 o
   4   3   7      637.65      598.88      9.26 o
   5   3   7     2854.15     2781.33     35.53 o
   6   3   7     1345.72     1327.72     19.51 o
   7   3   7      496.28      499.45     11.25 o
   8   3   7     1271.05     1266.73     26.45 o
   9   3   7      800.93      820.98     22.54 o
  -9   4   7      381.34      409.80     12.34 o
  -8   4   7     2163.20     2180.50     44.32 o
  -7   4   7       88.82       90.68      4.79 o
  -6   4   7     1597.26     1542.50     27.64 o
  -5   4   7     1733.87     1689.12     25.67 o
  -4   4   7       17.86       21.40      2.76 o
  -3   4   7     1826.23     1827.13     23.56 o
  -2   4   7     3222.28     3201.98     36.24 o
  -1   4   7     1757.48     1796.65     20.39 o
   0   4   7    18819.29    18617.24    400.65 o
   1   4   7     1719.13     1737.04     27.70 o
   2   4   7     3268.01     3275.71     39.92 o
   3   4   7     1837.53     1850.45     22.12 o
   4   4   7       22.27       24.50      1.30 o
   5   4   7     1722.51     1691.41     23.92 o
   6   4   7     1577.32     1531.41     24.27 o
   7   4   7       87.85       92.67      4.71 o
   8   4   7     2160.46     2153.45     47.99 o
   9   4   7      387.72      401.48     13.79 o
  -9   5   7      715.51      750.23     21.51 o
  -8   5   7      858.07      856.45     17.30 o
  -7   5   7       28.97       33.22      2.99 o
  -6   5   7      981.18      930.65     17.53 o
  -5   5   7     3110.00     3015.16     48.76 o
  -4   5   7      365.76      331.48      6.68 o
  -3   5   7     5144.71     4986.61     61.10 o
  -2   5   7     2637.65     2749.46     32.78 o
  -1   5   7     1078.89     1069.68     13.53 o
   0   5   7     3235.36     3357.37     45.62 o
   1   5   7     1094.13     1092.28     20.88 o
   2   5   7     2642.21     2730.98     36.43 o
   3   5   7     5130.62     4970.39     57.65 o
   4   5   7      390.58      365.09      5.72 o
   5   5   7     3135.87     3086.53     41.94 o
   6   5   7      965.75      942.98     15.99 o
   7   5   7       35.87       42.42      3.31 o
   8   5   7      856.79      840.78     21.94 o
   9   5   7      706.42      719.47     24.00 o
  -9   6   7      396.13      404.85     12.20 o
  -8   6   7      969.51      955.10     18.95 o
  -7   6   7      813.20      887.58     17.47 o
  -6   6   7      719.06      739.61     17.29 o
  -5   6   7      250.24      280.48      7.02 o
  -4   6   7      338.80      352.42      6.55 o
  -3   6   7      891.78      866.51     11.93 o
  -2   6   7     2026.61     2049.48     25.46 o
  -1   6   7     1849.76     1898.08     22.67 o
   0   6   7     5222.08     5338.11     84.32 o
   1   6   7     1792.17     1789.02     28.99 o
   2   6   7     2111.15     2176.93     45.93 o
   3   6   7      852.17      825.55     11.49 o
   4   6   7      351.66      370.05      5.84 o
   5   6   7      245.58      279.59      6.10 o
   6   6   7      737.92      747.60     13.35 o
   7   6   7      818.18      855.69     25.38 o
   8   6   7      958.92      930.26     28.21 o
   9   6   7      414.13      424.75     16.44 o
  -8   7   7      365.09      346.91     11.97 o
  -7   7   7      803.23      775.59     15.84 o
  -6   7   7      469.62      455.80     10.32 o
  -5   7   7     1218.64     1197.42     21.71 o
  -4   7   7     2906.15     2795.18     43.24 o
  -3   7   7     1655.18     1756.67     24.12 o
  -2   7   7     2880.73     2942.09     37.06 o
  -1   7   7     3920.36     3937.07     46.27 o
   0   7   7     1679.78     1730.02     24.53 o
   1   7   7     3930.98     3865.57     59.43 o
   2   7   7     2941.91     3003.57     40.98 o
   3   7   7     1627.56     1722.65     25.02 o
   4   7   7     2884.13     2794.54     38.17 o
   5   7   7     1243.48     1260.71     19.92 o
   6   7   7      469.99      469.92     12.27 o
   7   7   7      834.57      806.16     24.11 o
   8   7   7      350.97      315.61     12.76 o
  -8   8   7       14.80        7.43      3.25 o
  -7   8   7     1524.30     1491.10     30.32 o
  -6   8   7      347.66      349.68      8.76 o
  -5   8   7     1067.81     1046.23     17.71 o
  -4   8   7     3388.66     3261.90     48.45 o
  -3   8   7      523.92      552.19      9.05 o
  -2   8   7     1113.88     1095.67     15.61 o
  -1   8   7     4097.61     4099.57     49.12 o
   0   8   7      839.19      791.92     10.12 o
   1   8   7     4290.60     4216.86     53.92 o
   2   8   7     1063.36     1040.94     13.71 o
   3   8   7      517.87      539.71      8.26 o
   4   8   7     3384.97     3359.87     46.05 o
   5   8   7     1054.15     1040.54     23.17 o
   6   8   7      382.98      382.72     12.26 o
   7   8   7     1535.87     1476.06     40.48 o
   8   8   7       14.74       10.97      3.75 o
  -8   9   7       93.03       73.42      5.41 o
  -7   9   7      184.93      206.65      7.63 o
  -6   9   7      527.53      551.61     12.26 o
  -5   9   7      104.97      122.89      4.38 o
  -4   9   7     3764.38     3871.81     58.45 o
  -3   9   7      125.14      114.83      3.74 o
  -2   9   7     1356.60     1374.28     18.32 o
  -1   9   7      347.53      353.88      6.04 o
   0   9   7        1.74        5.08      0.63 o
   1   9   7      362.92      365.71      5.23 o
   2   9   7     1359.19     1400.33     18.74 o
   3   9   7      117.87      108.86      2.73 o
   4   9   7     3768.57     3854.17     77.20 o
   5   9   7      121.83      133.95      5.08 o
   6   9   7      500.27      513.15     13.50 o
   7   9   7      178.55      195.73      8.84 o
   8   9   7       89.11       68.33      5.89 o
  -7  10   7     1555.02     1560.76     28.93 o
  -6  10   7      960.29      896.37     24.82 o
  -5  10   7     1060.90     1031.95     19.65 o
  -4  10   7     1797.44     1752.68     30.55 o
  -3  10   7      808.05      813.22     14.33 o
  -2  10   7      495.21      491.20      9.26 o
  -1  10   7     1631.49     1578.90     20.92 o
   0  10   7      696.97      625.00      9.86 o
   1  10   7     1549.26     1517.18     19.04 o
   2  10   7      474.62      476.88      7.67 o
   3  10   7      850.14      888.67     16.66 o
   4  10   7     1808.47     1821.42     37.33 o
   5  10   7     1045.50     1011.55     22.68 o
   6  10   7      992.04      946.30     21.47 o
   7  10   7     1558.72     1528.60     40.98 o
  -7  11   7      436.95      431.59     15.81 o
  -6  11   7      645.76      649.94     15.53 o
  -5  11   7      755.69      783.31     16.61 o
  -4  11   7      994.40      946.18     18.16 o
  -3  11   7     1340.86     1392.62     24.78 o
  -2  11   7     1177.36     1150.47     20.78 o
  -1  11   7     1409.23     1343.18     21.88 o
   0  11   7     1692.90     1608.27     27.42 o
   1  11   7     1391.50     1370.25     19.33 o
   2  11   7     1182.77     1179.11     19.73 o
   3  11   7     1340.54     1407.93     23.43 o
   4  11   7      979.37      959.73     21.14 o
   5  11   7      754.35      786.61     18.19 o
   6  11   7      601.87      582.48     15.06 o
   7  11   7      434.52      428.01     23.64 o
  -6  12   7     1008.56     1032.04     20.63 o
  -5  12   7      234.20      231.60      8.26 o
  -4  12   7      250.22      243.09      6.99 o
  -3  12   7      419.86      419.94      9.67 o
  -2  12   7     1045.06     1045.60     19.07 o
  -1  12   7      299.07      341.93      7.48 o
   0  12   7     2001.80     2029.70     34.24 o
   1  12   7      309.38      355.27      7.36 o
   2  12   7     1011.64     1014.56     17.71 o
   3  12   7      419.72      426.14      8.66 o
   4  12   7      247.27      237.80      7.11 o
   5  12   7      223.70      217.25      7.12 o
   6  12   7     1047.68     1074.29     24.31 o
  -5  13   7      478.05      485.36     11.49 o
  -4  13   7      146.54      152.04      6.27 o
  -3  13   7     1440.31     1327.63     24.06 o
  -2  13   7      354.50      351.08      8.55 o
  -1  13   7      722.68      742.76     14.48 o
   0  13   7      687.70      681.33     14.60 o
   1  13   7      707.19      706.45     13.13 o
   2  13   7      355.85      361.96      8.37 o
   3  13   7     1440.97     1316.52     25.63 o
   4  13   7      145.73      150.76      5.38 o
   5  13   7      455.56      463.08     12.26 o
  -4  14   7       53.88       52.84      5.12 o
  -3  14   7      284.02      274.10      8.26 o
  -2  14   7      891.50      877.40     18.83 o
  -1  14   7      571.74      579.28     13.49 o
   0  14   7     2028.08     2123.28     44.76 o
   1  14   7      587.10      594.45     12.47 o
   2  14   7      875.01      882.18     20.57 o
   3  14   7      297.89      291.90      8.70 o
   4  14   7       60.34       66.13      4.62 o
  -2  15   7      538.48      554.93     13.42 o
  -1  15   7      500.73      503.49     13.59 o
   0  15   7      376.49      384.96     11.00 o
   1  15   7      491.64      515.40     13.60 o
   2  15   7      530.74      564.89     14.51 o
   0   0   8    13254.71    12866.42    280.40 o
   1   0   8     2186.26     2354.90     23.01 o
   2   0   8     8299.80     8156.85     84.77 o
   3   0   8      401.88      413.42      5.77 o
   4   0   8        0.83        6.91      0.83 o
   5   0   8       95.49       95.26      2.63 o
   6   0   8     4422.21     4434.98     64.96 o
   7   0   8        0.04        2.65      2.00 o
   8   0   8     1441.55     1419.98     29.21 o
   9   0   8       13.47        7.84      2.79 o
  -9   1   8      347.08      323.35     10.45 o
  -8   1   8      242.77      224.22      8.04 o
  -7   1   8       58.95       67.72      3.67 o
  -6   1   8      619.09      595.76     11.58 o
  -5   1   8     5397.97     5439.18     67.35 o
  -4   1   8      169.31      185.46      3.71 o
  -3   1   8    10601.28    10598.08    119.96 o
  -2   1   8      647.83      668.21      7.84 o
  -1   1   8       95.25       74.97      1.42 o
   0   1   8      202.44      178.00      2.98 o
   1   1   8      104.20       84.39      1.88 o
   2   1   8      652.50      672.73      8.10 o
   3   1   8    10541.31    10522.55    121.85 o
   4   1   8      224.80      229.59      4.00 o
   5   1   8     5460.46     5490.11     68.03 o
   6   1   8      626.07      602.17     11.04 o
   7   1   8       51.30       65.31      4.19 o
   8   1   8      245.62      227.68      8.03 o
   9   1   8      307.18      285.81     11.33 o
  -9   2   8      915.34      958.00     22.03 o
  -8   2   8     1159.69     1214.96     25.88 o
  -7   2   8     1882.67     1858.35     31.91 o
  -6   2   8     1107.63     1112.55     19.94 o
  -5   2   8      972.33     1046.05     13.31 o
  -4   2   8     1125.29     1153.60     14.97 o
  -3   2   8     1211.13     1176.46     15.14 o
  -2   2   8     3077.30     3069.55     34.49 o
  -1   2   8     4937.08     4999.15     54.95 o
   0   2   8     8733.35     9129.86    172.24 o
   1   2   8     4940.13     4970.48     59.87 o
   2   2   8     3072.90     3073.87     30.92 o
   3   2   8     1134.56     1114.03     12.63 o
   4   2   8     1083.59     1121.45     16.40 o
   5   2   8      949.39     1010.38     14.23 o
   6   2   8     1108.92     1096.21     20.34 o
   7   2   8     1907.07     1839.06     32.35 o
   8   2   8     1141.48     1199.35     27.98 o
   9   2   8      920.28      924.97     24.91 o
  -9   3   8       51.03       68.68      5.51 o
  -8   3   8       59.05       68.29      5.12 o
  -7   3   8      276.19      264.87      7.33 o
  -6   3   8     1391.07     1403.85     24.67 o
  -5   3   8      290.43      293.65      6.35 o
  -4   3   8     4557.47     4386.65     55.11 o
  -3   3   8     1215.08     1184.70     15.64 o
  -2   3   8     5217.10     5131.54     57.13 o
  -1   3   8      323.62      286.35      4.09 o
   0   3   8        9.94       11.97      0.96 o
   1   3   8      310.57      273.78      5.04 o
   2   3   8     5220.74     5166.17     55.20 o
   3   3   8     1214.15     1179.61     14.61 o
   4   3   8     4719.72     4639.17     56.37 o
   5   3   8      318.70      326.60      5.56 o
   6   3   8     1393.28     1396.32     22.30 o
   7   3   8      282.62      262.02      7.28 o
   8   3   8       62.90       72.81      5.61 o
   9   3   8       58.50       80.86      6.21 o
  -9   4   8     1677.99     1715.03     35.47 o
  -8   4   8      187.37      225.63      7.12 o
  -7   4   8     3520.83     3632.75     58.47 o
  -6   4   8      133.94      128.86      4.70 o
  -5   4   8     2093.41     1979.55     32.53 o
  -4   4   8       69.06       70.42      2.88 o
  -3   4   8      553.73      577.62      8.55 o
  -2   4   8      419.16      437.76      5.88 o
  -1   4   8     8981.83     9220.33    100.04 o
   0   4   8     3250.36     3579.16     47.34 o
   1   4   8     8684.65     8801.68    130.05 o
   2   4   8      385.95      392.97      5.74 o
   3   4   8      540.53      577.31      7.60 o
   4   4   8       64.92       59.71      1.90 o
   5   4   8     2028.03     1937.28     29.78 o
   6   4   8      141.33      133.81      4.12 o
   7   4   8     3509.38     3606.24     60.07 o
   8   4   8      188.32      208.82      8.84 o
   9   4   8     1695.70     1721.95     55.73 o
  -9   5   8      505.93      534.19     17.09 o
  -8   5   8      238.63      270.54      8.00 o
  -7   5   8      176.96      193.87      6.22 o
  -6   5   8     2415.18     2297.66     38.38 o
  -5   5   8      289.08      310.84      7.38 o
  -4   5   8     2554.94     2465.54     35.13 o
  -3   5   8      621.43      588.76      9.26 o
  -2   5   8     3632.13     3701.08     43.75 o
  -1   5   8     1324.34     1418.23     17.49 o
   0   5   8      321.05      323.00      6.14 o
   1   5   8     1302.23     1407.34     27.71 o
   2   5   8     3608.17     3684.00     63.52 o
   3   5   8      624.77      584.16      9.62 o
   4   5   8     2730.93     2704.52     31.31 o
   5   5   8      296.17      303.67      6.50 o
   6   5   8     2395.08     2322.51     35.38 o
   7   5   8      169.20      182.41      6.67 o
   8   5   8      241.30      262.63     11.54 o
   9   5   8      510.99      546.12     19.72 o
  -8   6   8      755.94      789.06     16.50 o
  -7   6   8     2455.11     2406.29     49.17 o
  -6   6   8      484.91      446.78     10.09 o
  -5   6   8     1475.28     1389.69     22.41 o
  -4   6   8      769.93      688.92     12.21 o
  -3   6   8       41.59       54.29      2.99 o
  -2   6   8     1492.44     1494.07     18.72 o
  -1   6   8     4693.00     4702.45     55.41 o
   0   6   8     2983.30     3033.57     44.61 o
   1   6   8     4801.08     4716.36     93.42 o
   2   6   8     1495.77     1501.86     23.61 o
   3   6   8       44.33       53.64      1.68 o
   4   6   8      769.74      699.03     10.77 o
   5   6   8     1443.44     1393.59     22.02 o
   6   6   8      468.97      441.18      9.71 o
   7   6   8     2434.86     2295.71     60.01 o
   8   6   8      763.22      785.43     24.58 o
  -8   7   8       34.57       38.98      4.85 o
  -7   7   8      193.26      167.95      5.94 o
  -6   7   8      684.62      682.46     13.89 o
  -5   7   8     2763.81     2736.49     41.03 o
  -4   7   8      798.17      864.82     16.18 o
  -3   7   8     3799.75     3816.81     51.02 o
  -2   7   8     1461.97     1435.16     18.30 o
  -1   7   8     1429.32     1522.43     18.88 o
   0   7   8      408.53      397.74      7.66 o
   1   7   8     1383.53     1458.77     33.76 o
   2   7   8     1515.23     1482.71     23.17 o
   3   7   8     3807.93     3842.71     48.75 o
   4   7   8      825.00      904.32     14.48 o
   5   7   8     2713.89     2681.96     44.39 o
   6   7   8      661.20      651.23     16.12 o
   7   7   8      193.61      158.94     12.23 o
   8   7   8       37.33       38.31      4.92 o
  -8   8   8     1177.95     1169.65     25.58 o
  -7   8   8       12.45       18.82      3.11 o
  -6   8   8     1373.85     1300.06     21.97 o
  -5   8   8      644.83      689.60     12.91 o
  -4   8   8       45.49       63.88      3.19 o
  -3   8   8       90.49       92.60      3.40 o
  -2   8   8     2113.92     2133.31     29.64 o
  -1   8   8       58.24       54.48      1.99 o
   0   8   8     3292.58     3380.29     42.31 o
   1   8   8       41.84       34.91      2.79 o
   2   8   8     2152.69     2191.48     31.28 o
   3   8   8       95.92      101.96      2.51 o
   4   8   8       50.46       73.72      3.19 o
   5   8   8      664.01      726.59     16.57 o
   6   8   8     1395.75     1359.10     29.32 o
   7   8   8       11.70       17.94      3.28 o
   8   8   8     1163.10     1147.72     33.42 o
  -7   9   8       11.17       23.82      3.33 o
  -6   9   8      167.63      156.94      5.74 o
  -5   9   8     3781.38     3696.97     62.27 o
  -4   9   8      486.39      447.12      9.06 o
  -3   9   8     6404.22     6390.61     91.27 o
  -2   9   8      289.99      261.07      5.29 o
  -1   9   8      540.50      508.75      8.42 o
   0   9   8      684.36      647.36      9.59 o
   1   9   8      520.15      481.30      9.43 o
   2   9   8      308.14      285.48      4.90 o
   3   9   8     6348.73     6321.00     89.09 o
   4   9   8      464.19      419.38     10.59 o
   5   9   8     3787.12     3765.78     75.14 o
   6   9   8      146.13      141.29      5.67 o
   7   9   8       15.28       24.42      3.89 o
  -7  10   8      547.00      549.99     12.99 o
  -6  10   8     1234.93     1225.98     23.16 o
  -5  10   8      211.75      241.62      7.06 o
  -4  10   8       53.73       77.15      4.84 o
  -3  10   8      393.81      379.11      8.11 o
  -2  10   8     2010.50     2025.05     30.68 o
  -1  10   8     1449.69     1402.60     20.09 o
   0  10   8     1280.95     1256.38     18.11 o
   1  10   8     1415.37     1380.52     19.68 o
   2  10   8     1998.28     1994.89     29.24 o
   3  10   8      416.81      414.15      8.78 o
   4  10   8       54.03       75.25      3.52 o
   5  10   8      223.42      246.65      8.94 o
   6  10   8     1203.00     1170.77     26.54 o
   7  10   8      570.04      566.54     18.24 o
  -6  11   8      132.48      140.66      5.70 o
  -5  11   8      864.13      868.05     17.39 o
  -4  11   8     1801.22     1842.41     32.24 o
  -3  11   8     1099.33     1069.99     20.08 o
  -2  11   8     1086.63     1077.38     19.63 o
  -1  11   8      101.56      109.58      3.64 o
   0  11   8      128.47      129.51      4.04 o
   1  11   8      101.37      111.56      3.29 o
   2  11   8     1039.55     1054.93     17.91 o
   3  11   8     1117.77     1107.04     18.65 o
   4  11   8     1789.79     1848.70     38.07 o
   5  11   8      857.84      849.87     19.60 o
   6  11   8      132.62      144.60      6.87 o
  -6  12   8      126.54      108.35     15.00 o
  -5  12   8      240.61      226.03      7.04 o
  -4  12   8      265.59      271.39      7.55 o
  -3  12   8       80.83       85.61      4.08 o
  -2  12   8      376.35      359.08      8.54 o
  -1  12   8     3526.07     3404.79     51.85 o
   0  12   8     1510.74     1576.91     29.70 o
   1  12   8     3541.06     3460.61     60.66 o
   2  12   8      362.87      343.45      8.39 o
   3  12   8       88.70       93.76      3.74 o
   4  12   8      253.32      254.17      7.37 o
   5  12   8      265.92      255.62     10.77 o
  -5  13   8      111.41      122.12      6.25 o
  -4  13   8     1239.26     1195.41     22.61 o
  -3  13   8      185.70      195.20      6.15 o
  -2  13   8     1426.23     1401.20     25.35 o
  -1  13   8      362.38      397.53      9.23 o
   0  13   8        3.91        7.29      1.88 o
   1  13   8      362.93      403.11     10.03 o
   2  13   8     1441.46     1445.37     27.14 o
   3  13   8      188.27      204.49      6.63 o
   4  13   8     1187.74     1197.49     31.43 o
  -3  14   8      190.62      193.30      6.75 o
  -2  14   8      116.01      116.07      5.06 o
  -1  14   8     1579.15     1590.18     34.71 o
   0  14   8      290.08      323.67      9.59 o
   1  14   8     1560.00     1616.50     34.93 o
   2  14   8      119.00      115.94      5.61 o
   3  14   8      191.16      184.44      6.54 o
  -1  15   8      601.12      621.93     16.03 o
   0  15   8       49.05       64.81      4.20 o
   1  15   8      599.53      601.09     15.27 o
   1   0   9     1678.86     1663.67     17.86 o
   2   0   9     3916.74     4192.02     46.42 o
   3   0   9      725.73      711.23      9.20 o
   4   0   9    10334.52    10288.76    117.00 o
   5   0   9      202.80      254.63      5.10 o
   6   0   9     1402.48     1389.78     22.34 o
   7   0   9      555.53      497.71     12.70 o
   8   0   9        0.68        1.23      2.10 o
   9   0   9      223.93      268.18      9.44 o
  -9   1   9      587.09      580.73     15.74 o
  -8   1   9      320.80      301.29      9.73 o
  -7   1   9     1593.05     1615.30     32.01 o
  -6   1   9      730.76      742.95     14.60 o
  -5   1   9      515.39      501.44      9.98 o
  -4   1   9     4781.22     4795.18     55.63 o
  -3   1   9      155.74      165.89      2.92 o
  -2   1   9     1058.64     1052.74     12.38 o
  -1   1   9     4212.36     4114.12     43.54 o
   0   1   9     2503.16     2320.37     28.40 o
   1   1   9     4293.02     4195.31     57.83 o
   2   1   9     1061.46     1048.93     11.68 o
   3   1   9      154.82      158.65      2.89 o
   4   1   9     4784.67     4873.80     60.67 o
   5   1   9      434.37      418.69      8.26 o
   6   1   9      801.91      811.16     15.65 o
   7   1   9     1631.50     1633.03     32.33 o
   8   1   9      333.97      308.08      9.74 o
   9   1   9      592.68      587.99     15.32 o
  -9   2   9      359.75      338.66     11.04 o
  -8   2   9      570.67      566.94     14.75 o
  -7   2   9      470.90      489.34     12.78 o
  -6   2   9     1000.54      963.17     17.96 o
  -5   2   9     1185.78     1249.36     21.40 o
  -4   2   9     5653.02     5533.73     67.99 o
  -3   2   9     2195.79     2247.46     28.18 o
  -2   2   9     4084.41     4012.40     44.77 o
  -1   2   9      786.13      785.59      9.77 o
   0   2   9     1974.99     2028.14     26.71 o
   1   2   9      817.48      824.42     10.55 o
   2   2   9     4073.26     4003.53     40.24 o
   3   2   9     2120.10     2198.56     24.70 o
   4   2   9     5651.03     5534.16     68.89 o
   5   2   9     1115.92     1180.86     17.55 o
   6   2   9     1032.08      985.66     16.61 o
   7   2   9      478.42      509.13     12.78 o
   8   2   9      569.92      567.41     14.42 o
   9   2   9      353.43      341.08     12.56 o
  -9   3   9      339.14      352.53     11.38 o
  -8   3   9     1664.33     1675.93     34.02 o
  -7   3   9      583.33      597.66     12.92 o
  -6   3   9     1964.97     1973.82     33.47 o
  -5   3   9      915.81      884.28     16.56 o
  -4   3   9      391.68      406.90      7.29 o
  -3   3   9     1065.49     1046.46     13.94 o
  -2   3   9     4288.92     4224.10     47.09 o
  -1   3   9     3739.94     3919.10     43.39 o
   0   3   9     3269.15     3366.86     41.65 o
   1   3   9     3610.60     3815.51     46.44 o
   2   3   9     4271.28     4200.21     46.04 o
   3   3   9     1021.09     1009.07     11.46 o
   4   3   9      411.53      437.21      5.89 o
   5   3   9      992.63      954.23     15.56 o
   6   3   9     2091.99     2036.60     34.73 o
   7   3   9      592.77      624.14     14.58 o
   8   3   9     1681.07     1699.36     33.87 o
   9   3   9      328.15      354.99     11.86 o
  -9   4   9      907.20      928.86     29.63 o
  -8   4   9      965.38      985.03     22.30 o
  -7   4   9       70.50       66.98      3.95 o
  -6   4   9      704.95      685.82     13.77 o
  -5   4   9     1703.80     1715.12     26.27 o
  -4   4   9      127.61      116.56      3.24 o
  -3   4   9     3438.61     3328.79     45.04 o
  -2   4   9      342.30      347.91      5.13 o
  -1   4   9     1655.14     1718.88     19.67 o
   0   4   9     2451.11     2501.77     33.48 o
   1   4   9     1581.65     1642.57     23.76 o
   2   4   9      362.17      360.63      5.52 o
   3   4   9     3516.81     3415.49     39.37 o
   4   4   9      136.88      133.78      2.66 o
   5   4   9     1604.49     1632.92     25.82 o
   6   4   9      700.08      669.41     13.61 o
   7   4   9       77.14       70.53      3.95 o
   8   4   9      983.25      992.39     41.53 o
   9   4   9      872.28      903.16     28.71 o
  -8   5   9     1974.20     1989.88     39.68 o
  -7   5   9      408.24      406.18      9.94 o
  -6   5   9     2753.69     2645.00     43.58 o
  -5   5   9      568.97      621.17     11.38 o
  -4   5   9       82.39       80.78      3.03 o
  -3   5   9     1563.11     1550.50     20.49 o
  -2   5   9     2981.25     3055.97     37.18 o
  -1   5   9     1102.99     1155.49     14.68 o
   0   5   9    10028.69    10173.62    117.73 o
   1   5   9     1124.95     1179.57     28.23 o
   2   5   9     2996.21     3114.19     37.31 o
   3   5   9     1530.80     1555.85     20.96 o
   4   5   9       67.31       66.55      1.99 o
   5   5   9      567.06      616.10     11.09 o
   6   5   9     2786.25     2667.37     50.06 o
   7   5   9      388.65      389.76     21.92 o
   8   5   9     1974.46     1988.36     53.81 o
  -8   6   9      350.75      364.97     11.47 o
  -7   6   9      189.76      199.41      6.63 o
  -6   6   9      656.64      661.60     12.45 o
  -5   6   9     1510.47     1450.61     23.17 o
  -4   6   9      659.31      575.54     10.70 o
  -3   6   9     1114.80     1158.53     16.49 o
  -2   6   9     1674.15     1748.22     23.07 o
  -1   6   9     2062.36     2096.93     25.75 o
   0   6   9      217.11      194.69      3.57 o
   1   6   9     2075.15     2129.38     39.16 o
   2   6   9     1675.89     1756.37     24.05 o
   3   6   9     1047.92     1068.58     15.63 o
   4   6   9      678.59      593.07     10.12 o
   5   6   9     1439.56     1428.73     24.92 o
   6   6   9      650.58      618.39     16.12 o
   7   6   9      182.53      181.19     16.12 o
   8   6   9      353.70      344.39     13.49 o
  -8   7   9      369.17      344.88     13.28 o
  -7   7   9     1059.01     1062.09     18.88 o
  -6   7   9     1261.88     1221.58     21.15 o
  -5   7   9      519.64      453.17      9.39 o
  -4   7   9      761.77      825.32     14.24 o
  -3   7   9      631.08      642.61     12.24 o
  -2   7   9     1768.32     1752.33     23.48 o
  -1   7   9     3850.12     3913.48     46.81 o
   0   7   9      415.51      397.46      7.52 o
   1   7   9     3975.88     4024.22     75.77 o
   2   7   9     1810.81     1770.35     33.44 o
   3   7   9      607.09      631.61      9.35 o
   4   7   9      741.80      804.01     13.34 o
   5   7   9      541.64      471.76     11.01 o
   6   7   9     1288.66     1247.17     33.50 o
   7   7   9     1063.52     1062.83     30.25 o
   8   7   9      384.83      343.84     26.14 o
  -8   8   9      313.65      313.51     13.05 o
  -7   8   9      301.18      293.08      8.46 o
  -6   8   9      868.00      878.35     15.97 o
  -5   8   9      794.74      805.74     14.50 o
  -4   8   9     3940.86     3802.15     56.19 o
  -3   8   9      684.92      705.41     13.55 o
  -2   8   9     2788.56     2745.68     35.72 o
  -1   8   9      504.55      525.71      8.19 o
   0   8   9      199.34      208.71      4.73 o
   1   8   9      494.88      514.41      9.75 o
   2   8   9     2818.22     2778.01     46.92 o
   3   8   9      692.69      711.32     10.80 o
   4   8   9     3856.63     3829.24     66.27 o
   5   8   9      759.92      782.52     18.15 o
   6   8   9      870.17      907.02     53.08 o
   7   8   9      292.45      276.16     11.08 o
  -7   9   9     1167.89     1152.52     24.51 o
  -6   9   9      332.96      299.75      8.42 o
  -5   9   9      408.92      446.06      9.64 o
  -4   9   9     1484.23     1408.44     26.52 o
  -3   9   9      297.49      305.65      7.00 o
  -2   9   9      353.86      331.70      7.61 o
  -1   9   9     2218.53     2187.89     30.85 o
   0   9   9      234.52      257.41      5.04 o
   1   9   9     2395.01     2372.89     38.29 o
   2   9   9      362.22      337.86     11.69 o
   3   9   9      313.05      323.30      5.92 o
   4   9   9     1478.46     1385.11     29.30 o
   5   9   9      432.07      491.55     12.14 o
   6   9   9      331.57      293.18     10.69 o
   7   9   9     1106.09     1063.06     30.45 o
  -7  10   9      150.59      172.78     10.88 o
  -6  10   9      609.55      613.23     13.69 o
  -5  10   9      728.69      732.20     15.27 o
  -4  10   9     2623.16     2523.87     42.78 o
  -3  10   9     1313.89     1279.66     21.01 o
  -2  10   9     1810.84     1775.60     27.74 o
  -1  10   9      327.71      324.12      6.86 o
   0  10   9     2206.50     2194.23     30.31 o
   1  10   9      299.19      292.30      8.23 o
   2  10   9     1804.04     1816.69     29.04 o
   3  10   9     1330.61     1304.47     23.88 o
   4  10   9     2653.26     2585.88     51.87 o
   5  10   9      757.54      767.05     17.66 o
   6  10   9      617.37      615.98     20.32 o
   7  10   9      139.67      156.97     13.61 o
  -6  11   9      856.50      879.39     18.17 o
  -5  11   9      294.82      251.50      7.55 o
  -4  11   9      428.92      432.13     11.78 o
  -3  11   9      259.87      253.93      7.03 o
  -2  11   9      522.36      505.24     10.74 o
  -1  11   9     1177.83     1139.44     19.18 o
   0  11   9     1717.23     1611.83     30.06 o
   1  11   9     1197.20     1170.38     22.19 o
   2  11   9      487.50      482.20     10.64 o
   3  11   9      269.96      269.44      6.81 o
   4  11   9      441.65      459.22     13.49 o
   5  11   9      294.97      274.36      7.93 o
   6  11   9      849.05      899.48     25.26 o
  -5  12   9     1216.76     1205.05     23.11 o
  -4  12   9      254.37      242.18      7.13 o
  -3  12   9     1322.76     1310.00     23.84 o
  -2  12   9      456.82      415.19      9.60 o
  -1  12   9      412.44      393.51      8.92 o
   0  12   9     2297.15     2212.72     40.49 o
   1  12   9      385.62      380.93      9.09 o
   2  12   9      462.11      430.01     10.40 o
   3  12   9     1280.17     1293.00     24.88 o
   4  12   9      237.18      223.15      8.21 o
   5  12   9     1280.83     1294.91     45.47 o
  -4  13   9       32.34       36.86      3.25 o
  -3  13   9      309.48      324.81      8.44 o
  -2  13   9      713.43      710.04     14.51 o
  -1  13   9        9.12        6.89      1.96 o
   0  13   9     2916.03     2992.13     53.89 o
   1  13   9        7.45        3.88      1.72 o
   2  13   9      707.12      726.05     15.13 o
   3  13   9      299.93      308.04      8.88 o
   4  13   9       35.33       41.17      3.39 o
  -3  14   9     1229.73     1151.22     24.18 o
  -2  14   9      163.89      168.43      8.82 o
  -1  14   9      247.81      255.49      8.36 o
   0  14   9     1284.67     1234.13     30.43 o
   1  14   9      249.79      262.12      8.07 o
   2  14   9      177.65      187.73      6.35 o
   3  14   9     1279.19     1201.19     26.70 o
   0   0  10     1741.87     1687.49     26.67 o
   1   0  10      385.50      391.58      4.89 o
   2   0  10        7.16        8.76      1.36 o
   3   0  10     7050.30     7191.75     82.11 o
   4   0  10        7.04       14.37      1.11 o
   5   0  10     8429.22     8254.13    117.11 o
   6   0  10       12.29       21.65      2.71 o
   7   0  10      213.49      197.89      7.26 o
   8   0  10      412.06      420.63     12.02 o
   9   0  10      562.52      553.10     15.04 o
  -9   1  10      271.00      270.53      9.77 o
  -8   1  10     1278.11     1293.48     27.30 o
  -7   1  10      243.18      244.16      8.16 o
  -6   1  10     2293.45     2274.02     42.67 o
  -5   1  10      639.32      626.22     11.30 o
  -4   1  10     1695.67     1702.62     20.89 o
  -3   1  10      995.59      981.12     12.54 o
  -2   1  10     1566.81     1562.77     18.80 o
  -1   1  10     2358.67     2326.23     29.21 o
   0   1  10     4591.46     4475.98     50.85 o
   1   1  10     2317.18     2278.80     26.58 o
   2   1  10     1484.13     1490.59     16.57 o
   3   1  10     1025.78     1020.30     11.91 o
   4   1  10     1703.15     1742.51     23.91 o
   5   1  10      608.51      627.17     11.33 o
   6   1  10     2314.51     2316.71     43.23 o
   7   1  10      246.70      252.57      8.27 o
   8   1  10     1226.16     1252.49     26.65 o
   9   1  10      268.67      261.60     10.91 o
  -9   2  10      425.25      437.99     13.00 o
  -8   2  10      376.28      378.10     11.47 o
  -7   2  10      308.33      323.70      9.74 o
  -6   2  10      256.24      268.73      7.14 o
  -5   2  10     2589.70     2498.90     38.21 o
  -4   2  10     1604.97     1634.45     21.87 o
  -3   2  10     3367.43     3252.15     40.25 o
  -2   2  10     1103.99     1048.84     12.77 o
  -1   2  10      577.46      628.78      8.55 o
   0   2  10     1214.66     1420.09     18.29 o
   1   2  10      611.45      674.91      8.85 o
   2   2  10     1106.66     1054.42     11.67 o
   3   2  10     3266.35     3202.71     35.51 o
   4   2  10     1660.94     1714.47     20.75 o
   5   2  10     2692.61     2623.39     39.18 o
   6   2  10      288.65      294.81      7.51 o
   7   2  10      300.41      304.42      9.21 o
   8   2  10      393.83      393.02     11.28 o
   9   2  10      432.33      450.34     17.89 o
  -9   3  10      986.77      995.78     23.18 o
  -8   3  10      675.04      732.22     17.85 o
  -7   3  10     2497.18     2466.17     46.97 o
  -6   3  10      594.55      595.69     11.32 o
  -5   3  10      597.91      590.30     11.01 o
  -4   3  10      590.67      582.73     10.86 o
  -3   3  10      989.85      985.50     13.60 o
  -2   3  10      613.58      597.54      8.09 o
  -1   3  10     8388.85     8426.96     92.55 o
   0   3  10     2268.73     2484.71     31.14 o
   1   3  10     8365.31     8409.79    100.68 o
   2   3  10      652.81      649.29      7.76 o
   3   3  10      975.34     1008.32     12.41 o
   4   3  10      650.71      647.02      9.25 o
   5   3  10      629.75      615.10     11.00 o
   6   3  10      595.88      585.03     11.06 o
   7   3  10     2438.79     2466.45     46.28 o
   8   3  10      689.08      747.04     20.08 o
   9   3  10      975.23      974.32     30.90 o
  -8   4  10       82.77       88.57      5.92 o
  -7   4  10      348.90      342.78     10.44 o
  -6   4  10     1640.68     1657.67     26.39 o
  -5   4  10      535.58      498.39      9.71 o
  -4   4  10     3512.71     3392.50     50.75 o
  -3   4  10      189.85      188.09      4.08 o
  -2   4  10     3769.56     3807.71     45.11 o
  -1   4  10      445.32      468.38      6.33 o
   0   4  10       28.44       31.27      1.35 o
   1   4  10      418.37      444.19      7.02 o
   2   4  10     3806.95     3829.18     46.75 o
   3   4  10      170.92      176.51      3.46 o
   4   4  10     3573.19     3566.50     44.31 o
   5   4  10      513.94      503.13      9.39 o
   6   4  10     1634.59     1636.24     28.88 o
   7   4  10      337.37      322.88     10.60 o
   8   4  10       81.87       86.54      6.93 o
  -8   5  10      202.16      206.66      8.27 o
  -7   5  10     2386.41     2417.07     41.76 o
  -6   5  10       46.07       48.48      3.07 o
  -5   5  10     1046.22      964.41     16.29 o
  -4   5  10      513.86      488.17      9.65 o
  -3   5  10     1064.17     1038.52     15.60 o
  -2   5  10      377.59      398.82      6.21 o
  -1   5  10     7517.00     7528.39     88.25 o
   0   5  10      145.60      161.95      3.11 o
   1   5  10     7537.84     7705.13     93.58 o
   2   5  10      401.57      428.15      7.01 o
   3   5  10     1084.82     1085.39     14.30 o
   4   5  10      565.97      557.04      9.39 o
   5   5  10     1016.05      908.32     19.17 o
   6   5  10       37.34       40.10      4.01 o
   7   5  10     2347.86     2354.63     50.79 o
   8   5  10      214.48      227.03     10.75 o
  -8   6  10        6.75        6.85      2.61 o
  -7   6  10      117.24      122.14      5.51 o
  -6   6  10      690.77      662.62     12.72 o
  -5   6  10     1272.52     1220.65     19.87 o
  -4   6  10     1679.72     1719.19     26.82 o
  -3   6  10     1647.67     1673.23     26.42 o
  -2   6  10     1060.89     1098.45     15.31 o
  -1   6  10      868.46      895.44     11.84 o
   0   6  10      232.21      215.10      3.75 o
   1   6  10      844.01      871.34     13.94 o
   2   6  10     1054.76     1096.18     14.44 o
   3   6  10     1736.25     1775.43     24.05 o
   4   6  10     1656.34     1721.81     28.93 o
   5   6  10     1173.48     1134.73     23.53 o
   6   6  10      718.93      685.22     17.19 o
   7   6  10      108.06      108.34      8.06 o
   8   6  10        9.73       14.44      3.65 o
  -8   7  10     1285.37     1302.58     28.99 o
  -7   7  10      529.27      500.06     12.26 o
  -6   7  10     1215.39     1151.94     19.85 o
  -5   7  10      319.06      320.97      7.50 o
  -4   7  10      219.43      228.19      5.88 o
  -3   7  10      569.62      620.06     11.10 o
  -2   7  10     1708.28     1733.19     23.11 o
  -1   7  10     3177.43     3130.59     40.11 o
   0   7  10     3877.51     3948.61     49.27 o
   1   7  10     3123.95     3099.99     57.00 o
   2   7  10     1658.59     1668.27     43.88 o
   3   7  10      535.62      595.24      9.38 o
   4   7  10      237.60      252.49      5.92 o
   5   7  10      313.24      327.64      9.61 o
   6   7  10     1239.15     1200.90     32.41 o
   7   7  10      527.67      521.58     17.10 o
   8   7  10     1289.72     1291.82     36.89 o
  -7   8  10       70.22       71.32      5.49 o
  -6   8  10       39.05       34.85      2.94 o
  -5   8  10     1803.23     1773.43     30.66 o
  -4   8  10       42.10       47.41      3.26 o
  -3   8  10     5480.90     5269.52     77.08 o
  -2   8  10       91.88       81.84      3.23 o
  -1   8  10     1577.96     1607.10     21.37 o
   0   8  10      534.30      549.20      8.75 o
   1   8  10     1477.50     1493.38     26.31 o
   2   8  10      104.35       98.65      4.77 o
   3   8  10     5494.03     5440.07     75.13 o
   4   8  10       49.05       51.54      2.75 o
   5   8  10     1788.56     1753.11     45.40 o
   6   8  10       37.05       36.68      3.82 o
   7   8  10       68.96       65.30     10.14 o
  -7   9  10      122.00      121.11      6.80 o
  -6   9  10     1115.73     1124.40     21.76 o
  -5   9  10      247.08      280.91      7.11 o
  -4   9  10        4.76        4.13      1.83 o
  -3   9  10      718.06      678.29     14.93 o
  -2   9  10     1311.76     1330.24     21.35 o
  -1   9  10      221.73      236.21      4.78 o
   0   9  10     1008.83     1011.81     15.76 o
   1   9  10      197.93      216.27      6.74 o
   2   9  10     1304.48     1324.78     29.69 o
   3   9  10      688.50      655.07     10.73 o
   4   9  10        2.78        3.59      1.54 o
   5   9  10      246.45      275.71      9.55 o
   6   9  10     1113.65     1103.06     30.32 o
   7   9  10      130.20      131.06      7.19 o
  -6  10  10      139.26      124.96      5.50 o
  -5  10  10     1610.28     1576.00     28.43 o
  -4  10  10      809.16      770.84     15.67 o
  -3  10  10     2744.51     2727.07     41.56 o
  -2  10  10      623.09      572.90     10.67 o
  -1  10  10      449.95      430.46      8.53 o
   0  10  10     1305.82     1244.19     19.14 o
   1  10  10      438.79      408.74     10.46 o
   2  10  10      582.63      519.72     14.48 o
   3  10  10     2807.80     2779.61     55.82 o
   4  10  10      811.11      800.49     21.34 o
   5  10  10     1562.75     1549.21     40.11 o
   6  10  10      140.81      129.93      6.37 o
  -5  11  10      416.94      451.76     10.99 o
  -4  11  10      228.80      246.20      7.22 o
  -3  11  10      191.62      193.63      6.08 o
  -2  11  10      351.22      334.49      8.06 o
  -1  11  10     1291.29     1267.19     22.71 o
   0  11  10     1174.96     1145.77     22.28 o
   1  11  10     1295.62     1288.29     24.27 o
   2  11  10      307.20      293.58      7.36 o
   3  11  10      203.45      210.89      5.69 o
   4  11  10      223.78      235.98      8.27 o
   5  11  10      405.64      418.53     17.52 o
  -5  12  10      241.19      228.90      7.39 o
  -4  12  10     1749.54     1707.14     30.68 o
  -3  12  10      299.68      307.22      8.08 o
  -2  12  10     1224.94     1203.64     22.14 o
  -1  12  10      573.36      566.71     12.87 o
   0  12  10      226.55      230.13      6.51 o
   1  12  10      576.61      597.15     12.81 o
   2  12  10     1201.39     1215.95     23.23 o
   3  12  10      290.66      300.19      7.68 o
   4  12  10     1757.11     1720.34     43.33 o
   5  12  10      268.34      259.33     11.40 o
  -4  13  10      240.73      231.64     10.63 o
  -3  13  10       41.33       33.94      3.26 o
  -2  13  10       21.95       21.40      2.51 o
  -1  13  10     1461.77     1444.28     33.16 o
   0  13  10       57.41       49.43      3.18 o
   1  13  10     1538.63     1494.44     28.22 o
   2  13  10       30.53       27.52      2.22 o
   3  13  10       38.00       36.44      3.22 o
  -2  14  10     1166.64     1150.98     21.82 o
  -1  14  10      427.74      463.97     12.32 o
   0  14  10       58.24       58.52      3.86 o
   1  14  10      431.19      467.55     12.32 o
   2  14  10     1174.56     1138.68     25.27 o
   1   0  11     4735.06     4581.22     50.21 o
   2   0  11     1925.92     1784.15     20.46 o
   3   0  11       40.06       37.35      1.61 o
   4   0  11     1777.07     1762.57     26.78 o
   5   0  11      329.33      340.17      8.04 o
   6   0  11      262.82      264.91      7.12 o
   7   0  11     1357.62     1324.27     27.33 o
   8   0  11       91.82       84.12      5.47 o
  -8   1  11      236.08      247.83      8.83 o
  -7   1  11      283.85      280.95      9.03 o
  -6   1  11      718.34      744.61     15.06 o
  -5   1  11     1081.79     1059.08     19.52 o
  -4   1  11     2968.57     3031.33     44.78 o
  -3   1  11     2065.24     2109.83     26.35 o
  -2   1  11     4515.63     4603.96     54.02 o
  -1   1  11      549.77      537.32      8.68 o
   0   1  11      104.76      123.90      2.29 o
   1   1  11      599.55      599.58      7.16 o
   2   1  11     4460.18     4589.83     50.30 o
   3   1  11     1941.78     2009.45     24.39 o
   4   1  11     3036.95     3075.05     49.19 o
   5   1  11     1093.34     1064.71     19.20 o
   6   1  11      729.64      760.69     14.96 o
   7   1  11      282.13      285.31      8.99 o
   8   1  11      224.39      239.45      8.60 o
  -8   2  11      671.44      657.56     16.66 o
  -7   2  11     1590.36     1495.54     27.28 o
  -6   2  11     1531.51     1584.81     28.33 o
  -5   2  11      213.00      222.79      6.92 o
  -4   2  11        1.17       10.91      2.54 o
  -3   2  11      920.06      935.02     13.11 o
  -2   2  11     3074.92     3114.72     37.60 o
  -1   2  11     2807.41     2920.59     34.53 o
   0   2  11     2786.16     2664.85     34.00 o
   1   2  11     2812.58     2950.29     38.70 o
   2   2  11     3116.06     3218.94     35.30 o
   3   2  11      950.53      975.21     13.81 o
   4   2  11        7.64       19.71      2.55 o
   5   2  11      219.08      229.75      5.99 o
   6   2  11     1568.30     1614.13     27.98 o
   7   2  11     1556.95     1488.31     29.97 o
   8   2  11      667.46      659.93     18.53 o
  -8   3  11      932.50      999.65     22.70 o
  -7   3  11       94.83      108.52      5.09 o
  -6   3  11      168.62      171.12      5.77 o
  -5   3  11     1858.13     1856.93     28.75 o
  -4   3  11      464.10      429.81      8.39 o
  -3   3  11     5173.48     4976.26     61.34 o
  -2   3  11     1005.80     1055.82     12.97 o
  -1   3  11      108.01      109.45      2.51 o
   0   3  11     2424.32     2510.79     31.61 o
   1   3  11      107.63      112.98      2.32 o
   2   3  11      978.40     1036.67     12.93 o
   3   3  11     5077.55     4974.62     66.72 o
   4   3  11      444.52      429.60      8.78 o
   5   3  11     1885.08     1849.27     29.71 o
   6   3  11      156.21      153.24      5.47 o
   7   3  11       99.15      112.43      6.05 o
   8   3  11      908.70      946.28     24.26 o
  -8   4  11     1429.75     1453.03     27.49 o
  -7   4  11      120.57      123.34      5.44 o
  -6   4  11     1787.56     1828.34     32.13 o
  -5   4  11     1012.82     1018.35     17.25 o
  -4   4  11       70.34       56.11      2.87 o
  -3   4  11     1900.63     1883.19     29.06 o
  -2   4  11     3611.76     3651.92     47.63 o
  -1   4  11      418.86      457.67      6.83 o
   0   4  11     3585.43     3777.25     50.32 o
   1   4  11      435.85      487.95      7.55 o
   2   4  11     3761.53     3857.48     43.87 o
   3   4  11     1918.59     1952.89     31.36 o
   4   4  11       76.63       68.61      2.64 o
   5   4  11     1026.30     1046.40     21.35 o
   6   4  11     1771.41     1805.37     35.30 o
   7   4  11      123.29      131.58      6.58 o
   8   4  11     1452.27     1449.92     44.94 o
  -8   5  11      379.26      377.75     10.42 o
  -7   5  11      249.64      264.41      8.09 o
  -6   5  11      353.45      355.38      9.18 o
  -5   5  11     2340.34     2231.22     34.21 o
  -4   5  11      442.00      435.02      8.70 o
  -3   5  11     3373.53     3350.11     48.46 o
  -2   5  11      175.39      168.12      3.91 o
  -1   5  11     1853.98     1848.34     23.08 o
   0   5  11      663.17      674.73      9.63 o
   1   5  11     1892.15     1915.46     24.11 o
   2   5  11      224.42      225.82      4.26 o
   3   5  11     3224.46     3201.11     46.08 o
   4   5  11      427.81      420.75      8.79 o
   5   5  11     2348.42     2214.80     41.97 o
   6   5  11      334.89      331.19      9.30 o
   7   5  11      254.20      276.10      9.64 o
   8   5  11      372.80      372.27     11.60 o
  -8   6  11      908.83      910.96     19.28 o
  -7   6  11      615.80      634.75     14.43 o
  -6   6  11     1568.60     1508.60     27.97 o
  -5   6  11      779.09      731.63     13.46 o
  -4   6  11      375.01      376.68      8.04 o
  -3   6  11      615.01      603.59     11.29 o
  -2   6  11     1055.97     1067.73     15.32 o
  -1   6  11     1494.59     1521.91     20.49 o
   0   6  11     3534.15     3500.97     43.97 o
   1   6  11     1485.63     1517.15     19.56 o
   2   6  11     1117.36     1144.67     15.89 o
   3   6  11      652.95      659.76     10.41 o
   4   6  11      386.61      385.72      8.18 o
   5   6  11      789.61      736.57     16.02 o
   6   6  11     1557.49     1579.57     34.37 o
   7   6  11      648.38      663.25     20.69 o
   8   6  11      916.87      900.43     27.88 o
  -7   7  11      356.44      366.56     12.52 o
  -6   7  11      775.96      772.03     14.58 o
  -5   7  11      799.38      802.29     14.69 o
  -4   7  11     2149.94     2085.67     32.49 o
  -3   7  11     1846.07     1814.08     30.38 o
  -2   7  11     1062.38     1101.15     17.20 o
  -1   7  11     1361.71     1381.28     19.04 o
   0   7  11     1179.53     1171.25     16.98 o
   1   7  11     1415.83     1461.91     28.02 o
   2   7  11     1099.60     1141.28     18.47 o
   3   7  11     1781.41     1747.64     25.83 o
   4   7  11     2139.67     2125.81     37.85 o
   5   7  11      812.23      816.23     19.21 o
   6   7  11      739.62      746.90     22.00 o
   7   7  11      349.10      364.68     13.56 o
  -7   8  11     1384.85     1385.44     30.30 o
  -6   8  11      294.30      305.06      8.81 o
  -5   8  11      419.28      419.17      9.21 o
  -4   8  11      810.51      787.43     14.23 o
  -3   8  11      179.71      182.09      5.18 o
  -2   8  11      324.68      301.45      6.80 o
  -1   8  11     1969.29     1972.29     27.19 o
   0   8  11      321.47      318.32      5.94 o
   1   8  11     1875.92     1866.92     35.47 o
   2   8  11      361.19      336.52      9.81 o
   3   8  11      207.52      214.83      4.38 o
   4   8  11      812.14      776.28     18.03 o
   5   8  11      439.22      430.65     13.34 o
   6   8  11      292.23      303.92     11.09 o
   7   8  11     1412.75     1416.36     38.53 o
  -6   9  11      855.39      819.33     19.71 o
  -5   9  11      253.45      263.75      6.96 o
  -4   9  11     2776.70     2721.68     41.41 o
  -3   9  11      134.62      152.26      4.77 o
  -2   9  11     2553.18     2482.84     37.47 o
  -1   9  11      775.53      760.46     13.19 o
   0   9  11       18.01       20.43      1.38 o
   1   9  11      757.61      730.65     16.05 o
   2   9  11     2589.31     2436.84     51.83 o
   3   9  11      119.22      140.23      4.43 o
   4   9  11     2746.29     2714.46     67.04 o
   5   9  11      266.65      268.10      9.28 o
   6   9  11      845.24      817.45     23.51 o
  -6  10  11      237.06      260.34      9.99 o
  -5  10  11      332.98      329.99      8.89 o
  -4  10  11      686.17      673.35     14.18 o
  -3  10  11       28.01       36.96      2.83 o
  -2  10  11     1024.02      976.01     16.46 o
  -1  10  11     1868.33     1840.02     30.71 o
   0  10  11      904.28      946.43     16.28 o
   1  10  11     1856.07     1805.99     34.52 o
   2  10  11      942.35      903.19     22.49 o
   3  10  11       15.92       21.20      1.92 o
   4  10  11      691.86      669.87     24.50 o
   5  10  11      322.37      328.34     13.90 o
   6  10  11      244.86      259.03     12.51 o
  -5  11  11      487.11      533.05     12.43 o
  -4  11  11      438.54      446.19     12.36 o
  -3  11  11      663.60      647.81     13.55 o
  -2  11  11     1034.57     1044.64     20.46 o
  -1  11  11      352.59      351.23     11.60 o
   0  11  11      280.71      275.35      7.21 o
   1  11  11      313.41      306.95     10.20 o
   2  11  11     1106.09     1151.22     26.11 o
   3  11  11      644.44      612.52     13.20 o
   4  11  11      423.43      416.07     16.13 o
   5  11  11      503.90      534.11     20.86 o
  -4  12  11       19.49       19.85      2.77 o
  -3  12  11      179.75      173.44      5.90 o
  -2  12  11     1288.82     1298.94     23.78 o
  -1  12  11      661.56      643.09     14.21 o
   0  12  11     3488.83     3253.55     68.87 o
   1  12  11      642.06      624.65     13.45 o
   2  12  11     1300.09     1317.97     30.35 o
   3  12  11      171.38      166.36      5.71 o
   4  12  11       19.63       28.33      3.33 o
  -3  13  11      923.42      947.58     18.82 o
  -2  13  11       78.66       62.37      3.77 o
  -1  13  11      177.77      180.18      5.99 o
   0  13  11      206.47      210.18      6.31 o
   1  13  11      168.06      173.42      5.41 o
   2  13  11       92.77       79.90      3.30 o
   3  13  11      935.04      955.06     22.06 o
   0   0  12     8337.00     8505.96    154.32 o
   1   0  12      419.26      465.45      6.06 o
   2   0  12     2975.27     3119.84     36.60 o
   3   0  12      884.85      952.94     15.27 o
   4   0  12       25.14       36.57      2.64 o
   5   0  12      483.93      504.61     10.79 o
   6   0  12     1251.63     1255.83     22.96 o
   7   0  12      192.13      199.92      6.50 o
   8   0  12     1044.84     1014.00     22.39 o
  -8   1  12      251.95      259.80      8.13 o
  -7   1  12      614.37      624.10     13.70 o
  -6   1  12       95.91      105.01      4.37 o
  -5   1  12     2066.59     2034.17     35.38 o
  -4   1  12      988.95      957.78     17.58 o
  -3   1  12     2784.95     2775.76     40.72 o
  -2   1  12      370.55      402.76      6.20 o
  -1   1  12     1606.73     1530.32     19.84 o
   0   1  12      496.35      489.28      7.07 o
   1   1  12     1578.30     1520.97     16.67 o
   2   1  12      303.60      323.04      5.07 o
   3   1  12     2711.29     2753.97     44.57 o
   4   1  12      971.42      951.80     17.23 o
   5   1  12     2115.59     2161.35     35.43 o
   6   1  12       70.38       70.59      3.85 o
   7   1  12      612.95      629.02     14.92 o
   8   1  12      261.08      280.89     10.71 o
  -8   2  12      741.93      739.33     17.22 o
  -7   2  12      826.69      886.55     17.90 o
  -6   2  12     1509.63     1407.07     25.78 o
  -5   2  12     1088.66     1086.45     20.16 o
  -4   2  12      356.96      341.00      8.11 o
  -3   2  12     1768.32     1766.94     25.34 o
  -2   2  12     2799.56     2726.73     32.51 o
  -1   2  12     2284.74     2301.40     27.70 o
   0   2  12     4551.64     4597.27     61.05 o
   1   2  12     2255.35     2306.74     28.71 o
   2   2  12     2725.27     2651.48     31.64 o
   3   2  12     1748.10     1776.37     31.54 o
   4   2  12      358.71      353.47      7.68 o
   5   2  12     1090.15     1086.72     19.57 o
   6   2  12     1516.31     1459.61     28.56 o
   7   2  12      838.98      850.60     22.04 o
   8   2  12      756.15      755.40     20.43 o
  -8   3  12      212.97      225.81      7.66 o
  -7   3  12      302.27      317.75      8.85 o
  -6   3  12     1129.39     1077.92     20.48 o
  -5   3  12      410.19      451.30     10.33 o
  -4   3  12     3425.66     3386.04     50.22 o
  -3   3  12      412.65      419.24      7.97 o
  -2   3  12     1290.91     1317.66     16.70 o
  -1   3  12      889.40      924.95     12.85 o
   0   3  12       46.32       57.40      1.99 o
   1   3  12      885.58      948.73     12.36 o
   2   3  12     1238.05     1278.39     16.83 o
   3   3  12      349.63      371.90      7.65 o
   4   3  12     3425.48     3451.52     61.05 o
   5   3  12      428.06      456.42     10.68 o
   6   3  12     1103.52     1042.73     25.15 o
   7   3  12      279.31      283.75     13.12 o
   8   3  12      210.71      196.84      8.91 o
  -8   4  12       25.91       29.41      3.59 o
  -7   4  12     2362.14     2337.35     42.24 o
  -6   4  12       52.38       58.22      4.01 o
  -5   4  12      699.75      670.00     14.00 o
  -4   4  12      240.86      234.59      5.79 o
  -3   4  12        3.04        6.39      1.42 o
  -2   4  12      138.12      136.84      3.25 o
  -1   4  12     3772.20     3705.53     50.19 o
   0   4  12      451.56      472.67      8.31 o
   1   4  12     3896.44     3854.95     50.98 o
   2   4  12      121.64      123.10      2.80 o
   3   4  12        1.21        6.30      1.32 o
   4   4  12      242.99      250.86      7.78 o
   5   4  12      717.94      696.06     17.11 o
   6   4  12       66.71       74.12      4.84 o
   7   4  12     2350.70     2350.77     50.54 o
   8   4  12       28.48       36.28      5.24 o
  -7   5  12      234.65      236.81      8.84 o
  -6   5  12      836.61      892.84     18.04 o
  -5   5  12      392.69      392.77      9.64 o
  -4   5  12     4679.90     4478.01     65.08 o
  -3   5  12      658.75      684.82     15.60 o
  -2   5  12     2529.29     2614.72     36.23 o
  -1   5  12     1627.12     1672.89     23.74 o
   0   5  12       38.13       49.06      1.92 o
   1   5  12     1639.97     1721.15     23.65 o
   2   5  12     2415.77     2495.53     36.21 o
   3   5  12      687.09      710.13     12.44 o
   4   5  12     4623.75     4410.15     89.20 o
   5   5  12      375.45      381.70      9.91 o
   6   5  12      835.13      896.15     21.83 o
   7   5  12      222.33      218.21     10.02 o
  -7   6  12      799.49      824.39     17.65 o
  -6   6  12      411.43      413.28     10.53 o
  -5   6  12      904.92      881.80     17.71 o
  -4   6  12      227.89      227.70      6.67 o
  -3   6  12      101.64      106.56      3.76 o
  -2   6  12      311.36      329.44      6.72 o
  -1   6  12     1742.53     1768.36     25.12 o
   0   6  12     1877.81     1936.11     26.97 o
   1   6  12     1735.75     1799.62     24.67 o
   2   6  12      313.56      330.81      5.90 o
   3   6  12      107.59      111.49      3.20 o
   4   6  12      241.58      236.05      7.35 o
   5   6  12      905.08      900.34     20.98 o
   6   6  12      415.88      419.15     12.13 o
   7   6  12      826.73      871.43     25.93 o
  -7   7  12       37.74       48.19      4.20 o
  -6   7  12      170.87      150.13      8.32 o
  -5   7  12     1486.86     1419.78     30.41 o
  -4   7  12     1391.27     1399.74     22.74 o
  -3   7  12     2623.28     2565.32     39.19 o
  -2   7  12      251.18      259.82      6.01 o
  -1   7  12     1069.53     1018.11     16.23 o
   0   7  12      150.97      138.58      3.36 o
   1   7  12     1086.40     1066.34     17.52 o
   2   7  12      205.02      207.34      4.66 o
   3   7  12     2692.47     2659.50     54.38 o
   4   7  12     1376.49     1350.20     29.49 o
   5   7  12     1496.71     1442.27     31.41 o
   6   7  12      173.66      138.03      7.07 o
   7   7  12       35.83       42.73      4.83 o
  -6   8  12     1009.04      973.61     19.89 o
  -5   8  12      235.12      259.93      8.37 o
  -4   8  12       15.78       11.64      2.07 o
  -3   8  12      458.77      455.39      9.42 o
  -2   8  12     1677.84     1693.73     26.52 o
  -1   8  12      951.09      925.61     20.51 o
   0   8  12     2240.52     2284.50     33.38 o
   1   8  12      961.00      973.10     19.66 o
   2   8  12     1711.92     1704.99     37.11 o
   3   8  12      486.93      481.48     12.04 o
   4   8  12       17.99       14.91      2.15 o
   5   8  12      240.05      270.67      9.41 o
   6   8  12      979.52      966.69     27.06 o
  -6   9  12       35.10       42.56      4.51 o
  -5   9  12     1235.39     1212.46     24.56 o
  -4   9  12        4.40        6.77      1.93 o
  -3   9  12     2587.67     2490.09     44.98 o
  -2   9  12      241.96      243.25      6.22 o
  -1   9  12      738.22      741.89     14.16 o
   0   9  12      317.35      320.42      6.20 o
   1   9  12      744.87      741.55     16.16 o
   2   9  12      221.13      221.66      8.12 o
   3   9  12     2671.49     2556.16     51.95 o
   4   9  12        2.28        1.67      1.94 o
   5   9  12     1238.10     1223.50     43.24 o
   6   9  12       37.73       40.55      5.00 o
  -5  10  12      292.10      298.98      9.93 o
  -4  10  12       68.44       60.44      3.91 o
  -3  10  12      769.28      792.75     14.57 o
  -2  10  12      782.31      783.40     14.11 o
  -1  10  12     1155.85     1155.87     20.39 o
   0  10  12     2497.61     2476.89     40.31 o
   1  10  12     1116.38     1097.24     26.32 o
   2  10  12      783.33      764.16     19.23 o
   3  10  12      799.63      798.67     21.48 o
   4  10  12       62.08       52.77      4.17 o
   5  10  12      301.26      314.68     13.62 o
  -4  11  12      596.73      590.96     13.18 o
  -3  11  12      623.98      622.85     13.73 o
  -2  11  12     1103.52     1057.33     20.13 o
  -1  11  12      516.95      493.19     11.66 o
   0  11  12      118.69      104.31      4.03 o
   1  11  12      561.03      528.35     17.34 o
   2  11  12     1076.13     1053.44     42.94 o
   3  11  12      628.92      632.10     15.15 o
   4  11  12      576.65      581.29     21.43 o
  -3  12  12      636.65      605.05     13.28 o
  -2  12  12      346.67      324.88      8.35 o
  -1  12  12      977.22      960.11     19.75 o
   0  12  12      150.89      156.74      5.17 o
   1  12  12      955.65      936.73     23.26 o
   2  12  12      316.75      297.59     14.18 o
   3  12  12      661.32      628.46     15.33 o
  -2  13  12     1186.90     1210.24     37.66 o
  -1  13  12      306.96      312.79      8.57 o
   0  13  12       62.67       61.93      3.35 o
   1  13  12      316.76      316.73     13.96 o
   2  13  12     1189.50     1221.32     36.57 o
   1   0  13      680.89      833.47     10.13 o
   2   0  13     6048.33     5864.38     93.09 o
   3   0  13       10.29       15.50      1.91 o
   4   0  13     3687.91     3605.45     58.15 o
   5   0  13       90.75       93.78      4.02 o
   6   0  13     1262.92     1247.11     23.00 o
   7   0  13      614.57      653.35     15.63 o
   8   0  13        4.09        4.28      3.13 o
  -8   1  13      244.52      260.22      9.03 o
  -7   1  13     1408.97     1467.38     26.79 o
  -6   1  13      506.36      494.98     11.44 o
  -5   1  13      255.09      263.28      7.13 o
  -4   1  13      754.78      745.62     14.57 o
  -3   1  13      305.59      302.56      6.66 o
  -2   1  13     1019.49     1010.12     18.05 o
  -1   1  13     2546.73     2612.17     35.35 o
   0   1  13      426.93      468.80      7.33 o
   1   1  13     2480.30     2569.94     35.07 o
   2   1  13      976.93      971.83     17.53 o
   3   1  13      325.65      327.00      8.05 o
   4   1  13      737.55      759.77     24.02 o
   5   1  13      266.36      261.80      6.87 o
   6   1  13      526.04      520.28     12.62 o
   7   1  13     1341.47     1372.32     33.04 o
   8   1  13      245.83      251.87     10.27 o
  -8   2  13       28.58       29.69      3.49 o
  -7   2  13      238.36      241.69      7.71 o
  -6   2  13      869.79      813.01     16.63 o
  -5   2  13      836.93      827.17     16.28 o
  -4   2  13     1254.38     1306.61     23.53 o
  -3   2  13     1503.54     1444.65     23.45 o
  -2   2  13     3699.02     3850.10     62.52 o
  -1   2  13      323.82      316.43      6.34 o
   0   2  13      188.14      192.59      4.29 o
   1   2  13      291.34      283.36      6.09 o
   2   2  13     3676.16     3816.17     60.92 o
   3   2  13     1616.72     1521.10     32.39 o
   4   2  13     1297.89     1336.89     25.59 o
   5   2  13      837.23      815.26     17.29 o
   6   2  13      891.72      857.50     21.13 o
   7   2  13      265.36      263.91      9.85 o
   8   2  13       31.92       37.79      4.73 o
  -7   3  13      864.39      858.33     17.86 o
  -6   3  13     1502.47     1542.67     28.89 o
  -5   3  13      465.12      494.72     11.26 o
  -4   3  13      238.93      234.97      6.57 o
  -3   3  13     1466.21     1457.57     23.62 o
  -2   3  13     1476.57     1483.59     21.71 o
  -1   3  13      518.89      533.02      8.80 o
   0   3  13     3895.12     3846.45     55.59 o
   1   3  13      537.43      559.27      9.16 o
   2   3  13     1452.84     1470.22     22.34 o
   3   3  13     1486.45     1468.80     31.72 o
   4   3  13      239.84      227.48      7.57 o
   5   3  13      466.28      509.87     13.79 o
   6   3  13     1504.27     1512.87     34.28 o
   7   3  13      862.09      867.38     22.34 o
  -7   4  13       32.52       48.17      4.07 o
  -6   4  13       65.81       69.89      4.38 o
  -5   4  13     1659.11     1647.59     29.79 o
  -4   4  13      114.02      125.98      4.87 o
  -3   4  13     2858.17     2952.88     45.09 o
  -2   4  13      589.07      549.70      9.36 o
  -1   4  13      294.62      322.34      9.45 o
   0   4  13      284.08      283.45      5.69 o
   1   4  13      315.54      328.83      5.77 o
   2   4  13      578.93      504.57      9.61 o
   3   4  13     2928.56     2980.08     60.98 o
   4   4  13      116.61      122.75      5.28 o
   5   4  13     1625.98     1650.49     35.90 o
   6   4  13       61.58       62.01      4.71 o
   7   4  13       40.91       57.37      4.98 o
  -7   5  13      157.13      132.04      5.90 o
  -6   5  13     1392.24     1350.19     28.09 o
  -5   5  13      618.54      621.08     13.41 o
  -4   5  13      135.35      129.44      5.03 o
  -3   5  13      548.32      567.01     12.08 o
  -2   5  13     1278.09     1308.85     22.14 o
  -1   5  13     1377.51     1355.00     21.69 o
   0   5  13     2934.56     2996.08     40.72 o
   1   5  13     1389.60     1393.74     19.60 o
   2   5  13     1301.17     1302.35     21.28 o
   3   5  13      564.03      578.10     13.82 o
   4   5  13      120.14      120.43      5.17 o
   5   5  13      617.44      608.52     15.88 o
   6   5  13     1390.42     1340.34     30.77 o
   7   5  13      163.02      142.03      7.88 o
  -7   6  13      181.67      200.47      7.25 o
  -6   6  13      268.78      275.76      8.31 o
  -5   6  13      951.82      896.75     18.04 o
  -4   6  13     1356.45     1391.10     25.02 o
  -3   6  13     2341.74     2267.29     38.86 o
  -2   6  13      185.83      205.37      5.45 o
  -1   6  13      366.45      378.06      7.83 o
   0   6  13      249.99      256.21      5.39 o
   1   6  13      395.68      410.31      7.01 o
   2   6  13      172.21      183.38      4.29 o
   3   6  13     2396.35     2367.24     41.89 o
   4   6  13     1295.94     1314.25     29.46 o
   5   6  13      935.44      906.89     21.47 o
   6   6  13      251.02      269.54      9.30 o
   7   6  13      163.11      185.72      9.21 o
  -6   7  13      576.10      566.82     14.52 o
  -5   7  13      407.65      405.05     10.30 o
  -4   7  13       85.00       83.22      4.50 o
  -3   7  13      305.56      317.29      8.30 o
  -2   7  13      993.80      976.48     16.50 o
  -1   7  13     1966.00     1955.45     32.40 o
   0   7  13     1550.25     1584.15     23.82 o
   1   7  13     1946.72     1986.05     28.81 o
   2   7  13      990.51      986.24     16.55 o
   3   7  13      312.80      331.77      7.79 o
   4   7  13       84.39       77.44      4.06 o
   5   7  13      429.09      410.14     11.52 o
   6   7  13      582.20      603.10     18.58 o
  -6   8  13      949.14      959.44     20.97 o
  -5   8  13      189.23      206.87      7.10 o
  -4   8  13     1812.03     1789.22     31.66 o
  -3   8  13      112.66      114.12      4.87 o
  -2   8  13     2327.72     2315.53     35.09 o
  -1   8  13      806.70      788.23     14.83 o
   0   8  13        4.36        4.86      1.52 o
   1   8  13      857.13      822.65     14.52 o
   2   8  13     2197.46     2241.32     40.33 o
   3   8  13      126.95      129.58      4.92 o
   4   8  13     1802.41     1693.22     44.94 o
   5   8  13      173.79      190.62     10.00 o
   6   8  13      942.67      979.76     27.36 o
  -5   9  13      242.99      228.42      7.60 o
  -4   9  13       95.19      114.84      6.54 o
  -3   9  13       43.35       55.69      3.79 o
  -2   9  13      103.26      103.06      3.98 o
  -1   9  13     2733.38     2748.09     44.60 o
   0   9  13      127.67      120.43      4.09 o
   1   9  13     2753.84     2742.81     58.83 o
   2   9  13       96.64       87.13      7.07 o
   3   9  13       40.75       49.99      7.78 o
   4   9  13      114.60      130.01      6.67 o
   5   9  13      248.96      237.91     11.12 o
  -5  10  13      340.59      333.14     10.80 o
  -4  10  13     1386.27     1362.05     28.75 o
  -3  10  13      306.89      279.14      8.92 o
  -2  10  13     1456.07     1397.60     26.48 o
  -1  10  13      282.72      293.37      8.37 o
   0  10  13       64.96       69.29      3.63 o
   1  10  13      284.40      288.93     12.58 o
   2  10  13     1463.16     1409.18     39.58 o
   3  10  13      283.33      272.91      9.04 o
   4  10  13     1325.83     1310.82     46.60 o
   5  10  13      356.06      353.38     14.74 o
  -4  11  13       46.94       42.81      4.77 o
  -3  11  13      352.28      324.23      9.92 o
  -2  11  13      917.72      883.05     19.97 o
  -1  11  13      780.08      775.83     19.38 o
   0  11  13      813.27      821.43     19.75 o
   1  11  13      819.34      773.06     25.20 o
   2  11  13      932.03      947.46     28.76 o
   3  11  13      338.42      311.94     13.56 o
   4  11  13       46.99       38.88      3.61 o
  -2  12  13      114.96      125.84      6.87 o
  -1  12  13      247.44      225.70      7.92 o
   0  12  13      229.88      231.86      7.63 o
   1  12  13      241.37      222.52     11.29 o
   2  12  13       96.22      105.79      7.95 o
   0   0  14      456.08      534.79     15.91 o
   1   0  14     1321.70     1334.19     23.12 o
   2   0  14      351.52      314.03      7.28 o
   3   0  14     2075.33     2021.89     58.96 o
   4   0  14       26.35       33.87      2.72 o
   5   0  14     1462.89     1407.19     28.03 o
   6   0  14        1.24        1.50      1.98 o
   7   0  14      185.00      183.63      9.51 o
  -7   1  14      220.47      239.69      8.33 o
  -6   1  14      939.19      942.53     18.44 o
  -5   1  14      556.24      560.92     12.05 o
  -4   1  14      128.46      122.64      4.55 o
  -3   1  14      636.27      675.66     12.31 o
  -2   1  14     1320.15     1422.58     24.75 o
  -1   1  14      971.41     1025.83     18.42 o
   0   1  14     5894.69     5975.96    106.71 o
   1   1  14      931.05     1067.94     18.79 o
   2   1  14     1379.83     1452.78     28.06 o
   3   1  14      687.81      706.63     17.09 o
   4   1  14      141.22      133.79      5.03 o
   5   1  14      556.36      549.57     13.05 o
   6   1  14      896.25      928.51     23.38 o
   7   1  14      226.06      225.80      9.52 o
  -7   2  14      481.03      513.20     14.33 o
  -6   2  14      452.56      448.94     10.70 o
  -5   2  14     1015.44     1046.14     19.78 o
  -4   2  14     1597.57     1516.93     26.68 o
  -3   2  14      871.40      905.40     15.82 o
  -2   2  14     1563.67     1585.79     27.59 o
  -1   2  14      689.79      752.28     14.17 o
   0   2  14      366.30      349.19     11.36 o
   1   2  14      653.10      700.68     13.17 o
   2   2  14     1676.22     1658.46     31.39 o
   3   2  14      891.10      936.59     21.61 o
   4   2  14     1611.13     1550.09     34.18 o
   5   2  14      996.59     1041.45     24.93 o
   6   2  14      425.19      409.49     13.09 o
   7   2  14      485.29      515.70     15.48 o
  -7   3  14     1085.37     1112.79     21.94 o
  -6   3  14      346.62      346.64      9.52 o
  -5   3  14      745.28      734.96     15.03 o
  -4   3  14      664.28      643.88     13.38 o
  -3   3  14      467.27      478.62      9.70 o
  -2   3  14      445.06      415.01      9.95 o
  -1   3  14     2375.52     2387.98     50.05 o
   0   3  14     1309.03     1227.67     24.42 o
   1   3  14     2355.67     2384.05     39.56 o
   2   3  14      396.13      371.12      8.82 o
   3   3  14      498.18      505.71     20.32 o
   4   3  14      680.40      671.42     16.68 o
   5   3  14      747.41      727.37     18.63 o
   6   3  14      377.99      393.76     15.27 o
   7   3  14     1072.66     1088.47     26.94 o
  -7   4  14      253.07      250.17      8.18 o
  -6   4  14      866.38      862.42     17.87 o
  -5   4  14      363.91      356.98      9.26 o
  -4   4  14     3327.34     3381.63     55.16 o
  -3   4  14        1.40        6.58      1.76 o
  -2   4  14     2089.74     2110.14     41.79 o
  -1   4  14      317.33      306.48     11.73 o
   0   4  14        0.27        2.68      1.46 o
   1   4  14      319.15      307.15      8.30 o
   2   4  14     2149.53     2179.43     38.82 o
   3   4  14        3.41        6.41      1.97 o
   4   4  14     3291.14     3319.46     69.07 o
   5   4  14      359.79      357.44     10.89 o
   6   4  14      896.85      918.31     22.49 o
   7   4  14      262.91      273.37     14.97 o
  -7   5  14      947.52      953.84     19.91 o
  -6   5  14      258.65      252.68      7.92 o
  -5   5  14      533.02      514.14     11.94 o
  -4   5  14      769.59      783.89     15.87 o
  -3   5  14      496.77      506.08     11.30 o
  -2   5  14      528.06      494.49     10.87 o
  -1   5  14     1855.80     1825.17     31.49 o
   0   5  14       86.61       87.86      3.94 o
   1   5  14     1815.16     1820.78     33.17 o
   2   5  14      532.27      488.32     10.67 o
   3   5  14      521.83      534.57     13.30 o
   4   5  14      768.93      778.46     18.79 o
   5   5  14      529.91      521.85     14.11 o
   6   5  14      251.57      248.26      9.11 o
   7   5  14      950.02      990.86     29.03 o
  -6   6  14      395.57      410.24     10.80 o
  -5   6  14      407.66      426.01     10.64 o
  -4   6  14     1680.62     1589.35     28.72 o
  -3   6  14      805.69      823.87     16.23 o
  -2   6  14     1047.77     1040.96     21.56 o
  -1   6  14      690.56      693.22     14.97 o
   0   6  14      172.45      170.76      5.68 o
   1   6  14      683.42      692.06     14.19 o
   2   6  14     1079.65     1103.92     20.95 o
   3   6  14      748.86      777.11     15.98 o
   4   6  14     1677.34     1621.26     34.71 o
   5   6  14      421.14      426.97     12.14 o
   6   6  14      398.65      414.37     14.25 o
  -6   7  14     1006.93     1013.04     20.61 o
  -5   7  14      422.77      421.74     10.80 o
  -4   7  14      360.15      311.08      8.61 o
  -3   7  14      865.92      840.88     16.75 o
  -2   7  14      581.35      581.69     12.64 o
  -1   7  14      935.24      980.99     20.06 o
   0   7  14     1668.39     1622.44     30.84 o
   1   7  14      910.82      960.39     17.02 o
   2   7  14      615.30      639.47     15.26 o
   3   7  14      841.86      823.76     19.51 o
   4   7  14      373.88      332.24      9.43 o
   5   7  14      445.01      438.33     12.24 o
   6   7  14      985.33      998.77     28.39 o
  -5   8  14      977.03      962.11     20.64 o
  -4   8  14       72.66       81.18      4.70 o
  -3   8  14     1680.50     1653.35     33.84 o
  -2   8  14       60.19       73.44      4.50 o
  -1   8  14      497.45      478.95     11.60 o
   0   8  14      297.67      296.68     10.07 o
   1   8  14      483.62      473.88     11.04 o
   2   8  14       44.92       57.20      3.44 o
   3   8  14     1610.10     1632.37     35.30 o
   4   8  14       63.48       68.39      4.72 o
   5   8  14      985.67      947.20     35.39 o
  -5   9  14      298.90      292.09      9.94 o
  -4   9  14       97.52       82.07      4.68 o
  -3   9  14      678.83      645.11     14.11 o
  -2   9  14      742.82      733.11     16.54 o
  -1   9  14      267.76      268.89      7.93 o
   0   9  14     2311.23     2277.51     42.17 o
   1   9  14      260.95      257.22      9.72 o
   2   9  14      754.68      745.30     15.83 o
   3   9  14      655.04      649.27     27.56 o
   4   9  14      105.66       86.12      5.56 o
   5   9  14      320.40      326.93     14.46 o
  -4  10  14      456.57      462.86     12.98 o
  -3  10  14     1357.02     1298.06     29.97 o
  -2  10  14      276.10      285.11      9.85 o
  -1  10  14      741.15      711.22     18.22 o
   0  10  14      460.41      463.65     12.54 o
   1  10  14      738.30      726.18     23.62 o
   2  10  14      283.17      287.34     12.56 o
   3  10  14     1278.78     1212.84     32.77 o
   4  10  14      464.98      448.92     17.80 o
  -3  11  14      362.88      391.36     12.81 o
  -2  11  14      223.77      216.27      8.36 o
  -1  11  14      864.15      865.37     21.49 o
   0  11  14      847.55      814.37     19.76 o
   1  11  14      867.82      875.71     29.25 o
   2  11  14      236.92      242.43     11.68 o
   3  11  14      373.44      390.75     15.63 o
   0  12  14        1.66        2.16      1.68 o
   1  12  14      400.19      389.86     22.52 o
   1   0  15     2186.49     2381.72     44.56 o
   2   0  15      208.23      251.39      7.29 o
   3   0  15       29.41       36.96      3.51 o
   4   0  15       52.74       65.30      4.01 o
   5   0  15      521.12      529.72     12.97 o
   6   0  15       14.87       11.70      3.17 o
   7   0  15     1262.86     1315.05     40.06 o
  -7   1  15      128.55      123.76      7.28 o
  -6   1  15      596.00      628.20     15.32 o
  -5   1  15      137.44      132.79      5.66 o
  -4   1  15     1620.00     1558.81     30.46 o
  -3   1  15      693.10      614.62     15.99 o
  -2   1  15     1601.89     1597.88     27.62 o
  -1   1  15      980.06      980.03     20.26 o
   1   1  15      947.73      924.65     19.04 o
   2   1  15     1596.43     1553.09     33.95 o
   3   1  15      707.02      636.58     16.14 o
   4   1  15     1596.82     1558.13     34.89 o
   5   1  15      122.25      110.31      5.91 o
   6   1  15      593.97      594.37     16.91 o
   7   1  15      132.49      127.48      7.85 o
  -7   2  15     1099.97     1111.85     24.42 o
  -6   2  15      629.73      611.41     15.24 o
  -5   2  15      942.24      940.95     18.42 o
  -4   2  15       71.92       85.71      4.17 o
  -3   2  15      350.14      355.92      9.38 o
  -2   2  15     1280.38     1283.37     28.14 o
  -1   2  15     1938.07     1870.57     39.44 o
   0   2  15     1769.14     1982.54     37.63 o
   1   2  15     1983.25     1939.92     32.05 o
   2   2  15     1248.50     1212.93     27.27 o
   3   2  15      329.89      336.59     10.09 o
   4   2  15       62.28       67.75      7.13 o
   5   2  15      944.55      977.42     23.60 o
   6   2  15      623.06      629.87     17.39 o
   7   2  15     1075.42     1070.81     27.02 o
  -6   3  15      292.31      317.14      8.89 o
  -5   3  15     1641.51     1637.40     28.95 o
  -4   3  15      408.41      476.56     10.86 o
  -3   3  15     1876.77     1932.05     30.68 o
  -2   3  15      327.42      339.15      8.30 o
  -1   3  15      659.49      641.44     12.97 o
   0   3  15        6.34        4.94      1.97 o
   1   3  15      655.69      647.85     13.53 o
   2   3  15      344.20      347.45      8.45 o
   3   3  15     1885.63     1913.63     41.07 o
   4   3  15      408.74      448.73     12.69 o
   5   3  15     1575.91     1528.82     35.19 o
   6   3  15      287.48      301.53     10.70 o
  -6   4  15      876.31      851.86     17.84 o
  -5   4  15      531.42      585.70     13.10 o
  -4   4  15       17.00       23.01      2.82 o
  -3   4  15      619.21      583.18     11.57 o
  -2   4  15      851.82      852.40     16.63 o
  -1   4  15      174.50      183.16      5.56 o
   0   4  15     2597.24     2444.66     44.53 o
   1   4  15      162.25      170.58      5.29 o
   2   4  15      858.32      857.69     17.17 o
   3   4  15      615.89      578.20     14.69 o
   4   4  15       13.56       17.20      2.78 o
   5   4  15      526.02      564.44     15.42 o
   6   4  15      881.90      867.58     21.82 o
  -6   5  15       80.65       90.26      5.29 o
  -5   5  15     1664.62     1659.49     30.00 o
  -4   5  15      190.11      219.47      7.52 o
  -3   5  15     4078.64     4088.32     66.17 o
  -2   5  15       96.53      118.09      5.13 o
  -1   5  15      520.80      507.07     12.02 o
   0   5  15      149.12      143.37      5.19 o
   1   5  15      507.71      512.57     11.18 o
   2   5  15      108.62      129.26      4.48 o
   3   5  15     4038.69     4035.45     82.30 o
   4   5  15      199.38      224.10      7.66 o
   5   5  15     1670.35     1672.92     37.24 o
   6   5  15       73.55       77.90      5.41 o
  -6   6  15      525.56      513.43     12.70 o
  -5   6  15      336.28      347.47      9.54 o
  -4   6  15       23.11       19.97      2.84 o
  -3   6  15      432.30      425.91     10.35 o
  -2   6  15     1323.35     1268.06     25.72 o
  -1   6  15      849.40      816.01     17.36 o
   0   6  15     1336.25     1432.53     27.72 o
   1   6  15      847.00      804.16     16.35 o
   2   6  15     1330.49     1316.99     24.76 o
   3   6  15      426.03      451.15     11.69 o
   4   6  15       28.32       27.41      3.08 o
   5   6  15      329.62      358.03     10.80 o
   6   6  15      527.41      535.63     17.31 o
  -5   7  15      424.62      398.80     10.53 o
  -4   7  15     1210.74     1195.96     25.87 o
  -3   7  15      734.03      687.94     14.71 o
  -2   7  15      762.14      726.97     16.39 o
  -1   7  15      457.93      446.67     11.21 o
   0   7  15      138.82      130.11      5.08 o
   1   7  15      467.61      462.62     11.02 o
   2   7  15      744.90      745.05     19.28 o
   3   7  15      750.84      715.94     17.36 o
   4   7  15     1233.57     1271.99     34.04 o
   5   7  15      408.12      409.07     17.80 o
  -5   8  15      523.04      508.74     12.59 o
  -4   8  15      192.36      200.08      6.96 o
  -3   8  15      189.91      173.11      6.23 o
  -2   8  15       85.21       85.47      4.77 o
  -1   8  15     1822.77     1857.81     35.28 o
   0   8  15      317.36      328.55      8.88 o
   1   8  15     1800.12     1801.30     34.33 o
   2   8  15       90.85       88.66      5.49 o
   3   8  15      206.66      197.48      6.76 o
   4   8  15      218.35      234.83     10.84 o
   5   8  15      490.21      486.79     20.58 o
  -4   9  15     1267.57     1225.14     23.77 o
  -3   9  15        7.31        4.35      2.27 o
  -2   9  15     1234.34     1249.71     25.89 o
  -1   9  15      372.01      373.10     10.06 o
   0   9  15        9.69       12.12      2.30 o
   1   9  15      366.29      357.57      9.22 o
   2   9  15     1246.43     1255.01     24.84 o
   3   9  15       10.93       11.18      2.26 o
   4   9  15     1294.30     1274.82     44.63 o
  -3  10  15      150.10      138.18      6.37 o
  -2  10  15      265.96      274.25     10.27 o
  -1  10  15     1383.68     1374.50     33.69 o
   0  10  15      917.13      906.88     21.85 o
   1  10  15     1392.28     1337.81     39.17 o
   2  10  15      276.41      275.26     15.84 o
   3  10  15      136.16      130.93      5.83 o
  -1  11  15      298.33      303.25      9.92 o
   0  11  15      110.19      108.41      5.04 o
   1  11  15      282.91      286.32     14.32 o
   0   0  16     4225.31     4482.35    156.44 o
   1   0  16        6.66        5.18      3.04 o
   2   0  16     1180.69     1173.17     26.83 o
   3   0  16     1267.10     1144.97     26.63 o
   4   0  16        2.54        1.81      2.93 o
   5   0  16      476.91      508.27     14.86 o
   6   0  16     1292.12     1290.30     31.02 o
  -6   1  16      250.67      241.70      8.42 o
  -5   1  16      522.85      543.24     13.98 o
  -4   1  16      264.74      253.02      9.22 o
  -3   1  16     1339.37     1332.56     30.37 o
  -2   1  16      184.32      203.97      7.65 o
  -1   1  16      901.53      942.72     19.94 o
   0   1  16      390.51      420.74     12.55 o
   1   1  16      875.87      931.15     21.80 o
   2   1  16      180.27      195.28      7.26 o
   3   1  16     1321.22     1292.64     29.36 o
   4   1  16      266.21      254.68      8.96 o
   5   1  16      500.76      500.72     14.77 o
   6   1  16      262.55      254.15      9.84 o
  -6   2  16      791.39      810.63     18.87 o
  -5   2  16      665.69      696.07     16.47 o
  -4   2  16       39.59       28.24      3.33 o
  -3   2  16      566.12      609.21     16.38 o
  -2   2  16      980.98     1011.14     24.35 o
  -1   2  16      732.88      758.56     17.73 o
   0   2  16     2094.70     2117.56     47.03 o
   1   2  16      748.00      784.56     18.89 o
   2   2  16      995.81     1035.49     23.97 o
   3   2  16      571.92      601.87     15.67 o
   4   2  16       38.19       28.84      3.57 o
   5   2  16      676.65      684.07     18.31 o
   6   2  16      798.61      793.77     21.13 o
  -6   3  16      404.03      427.74     12.15 o
  -5   3  16      265.31      264.98      8.90 o
  -4   3  16     1929.31     1922.70     37.39 o
  -3   3  16      392.15      417.32     10.86 o
  -2   3  16     1178.84     1183.73     21.72 o
  -1   3  16      616.20      610.85     12.60 o
   0   3  16      463.84      371.99     11.03 o
   1   3  16      604.99      592.87     15.02 o
   2   3  16     1156.81     1148.73     26.20 o
   3   3  16      400.64      416.90     11.84 o
   4   3  16     1922.09     1919.53     42.02 o
   5   3  16      263.57      268.63     10.19 o
   6   3  16      402.30      417.23     13.27 o
  -6   4  16      277.65      286.12      9.70 o
  -5   4  16      527.98      541.94     12.63 o
  -4   4  16      445.08      464.61     10.99 o
  -3   4  16      305.64      287.71      8.70 o
  -2   4  16      415.90      427.96     10.89 o
  -1   4  16     1132.04     1133.08     23.27 o
   0   4  16        0.05        2.68      1.79 o
   1   4  16     1201.71     1230.14     23.30 o
   2   4  16      405.30      412.55     11.34 o
   3   4  16      289.84      274.42      8.85 o
   4   4  16      426.00      454.47     12.85 o
   5   4  16      517.84      536.66     15.02 o
   6   4  16      294.54      308.57     10.77 o
  -5   5  16      288.17      312.09      9.02 o
  -4   5  16     1838.52     1808.88     32.34 o
  -3   5  16      183.25      189.08      6.97 o
  -2   5  16     1321.86     1309.68     28.32 o
  -1   5  16      340.90      317.89      8.87 o
   0   5  16      105.82       79.55      4.20 o
   1   5  16      353.65      335.01      8.41 o
   2   5  16     1286.57     1312.65     25.09 o
   3   5  16      189.48      194.40      6.99 o
   4   5  16     1838.73     1858.63     39.98 o
   5   5  16      298.06      309.99     10.29 o
  -5   6  16      283.25      270.46      8.46 o
  -4   6  16      248.19      231.93      7.39 o
  -3   6  16      236.14      240.21      8.01 o
  -2   6  16      954.79      894.72     19.38 o
  -1   6  16      998.13      958.40     22.65 o
   0   6  16      824.00      807.34     17.32 o
   1   6  16     1004.67     1006.68     17.86 o
   2   6  16      948.91      918.65     18.38 o
   3   6  16      234.11      253.12      8.03 o
   4   6  16      252.32      249.17      8.21 o
   5   6  16      304.59      311.93     10.00 o
  -4   7  16      396.87      346.63      9.54 o
  -3   7  16      698.28      695.51     21.28 o
  -2   7  16      567.98      553.61     13.57 o
  -1   7  16      478.28      490.67     12.28 o
   0   7  16       28.64       35.52      3.22 o
   1   7  16      510.20      531.00     12.31 o
   2   7  16      554.91      551.34     18.41 o
   3   7  16      714.29      744.15     22.13 o
   4   7  16      412.71      354.60     12.86 o
  -4   8  16      127.81      145.45      5.99 o
  -3   8  16      377.33      377.14     10.77 o
  -2   8  16      621.40      622.93     15.02 o
  -1   8  16      191.53      213.10      7.19 o
   0   8  16     3090.82     3028.82     77.19 o
   1   8  16      200.52      223.58      7.22 o
   2   8  16      622.08      656.04     16.51 o
   3   8  16      350.98      344.67     12.24 o
   4   8  16      118.07      139.18      8.33 o
  -3   9  16      994.46      989.01     21.82 o
  -2   9  16      306.00      301.98      9.23 o
  -1   9  16      224.46      213.72      7.40 o
   0   9  16      283.53      295.55      8.51 o
   1   9  16      220.94      218.68      6.93 o
   2   9  16      290.47      292.19      9.49 o
   3   9  16     1000.55     1027.08     29.54 o
  -1  10  16      235.46      242.53      8.69 o
   0  10  16     1926.38     1917.21     41.95 o
   1  10  16      224.45      223.10     11.49 o
   1   0  17      383.56      349.31     10.78 o
   2   0  17     1081.88     1083.58     25.48 o
   3   0  17        2.69        5.23      2.41 o
   4   0  17     1820.60     1786.97     39.82 o
   5   0  17        4.90        3.92      2.69 o
  -5   1  17      197.35      189.11      7.18 o
  -4   1  17       97.36      113.70      6.28 o
  -3   1  17      297.55      321.75     10.63 o
  -2   1  17      333.20      323.27     10.43 o
  -1   1  17     2546.16     2516.35     53.22 o
   0   1  17      817.83      921.86     23.17 o
   1   1  17     2624.27     2608.16     54.69 o
   2   1  17      338.10      330.26     10.29 o
   3   1  17      288.58      317.67     10.26 o
   4   1  17      102.25      118.38      6.16 o
   5   1  17      214.13      192.84      8.23 o
  -5   2  17      584.95      592.73     14.72 o
  -4   2  17     2202.76     2209.30     48.46 o
  -3   2  17      667.98      633.68     17.14 o
  -2   2  17      453.14      443.53     13.01 o
  -1   2  17      401.07      460.26     11.72 o
   0   2  17       23.42       32.87      3.56 o
   1   2  17      416.41      460.84     12.75 o
   2   2  17      470.70      468.23     13.02 o
   3   2  17      698.89      678.30     17.47 o
   4   2  17     2196.74     2205.01     47.77 o
   5   2  17      536.54      515.87     15.36 o
  -5   3  17      210.59      216.62      8.07 o
  -4   3  17      163.96      168.70     10.55 o
  -3   3  17      253.46      249.32      9.29 o
  -2   3  17      488.79      503.52     14.28 o
  -1   3  17      866.58      789.26     19.84 o
   0   3  17     1208.62     1228.00     28.29 o
   1   3  17      858.59      786.52     19.23 o
   2   3  17      502.69      538.76     14.32 o
   3   3  17      257.61      253.95      8.82 o
   4   3  17      162.63      175.43      7.36 o
   5   3  17      223.68      222.70      8.83 o
  -5   4  17     1468.12     1486.17     30.94 o
  -4   4  17       28.03       46.07     10.07 o
  -3   4  17     1935.93     1934.13     42.98 o
  -2   4  17      139.41      151.28      7.03 o
  -1   4  17      497.49      461.98     13.37 o
   0   4  17      226.55      240.14      8.58 o
   1   4  17      503.09      444.91     12.17 o
   2   4  17      142.27      158.69      6.34 o
   3   4  17     1919.85     1940.77     41.96 o
   4   4  17       30.98       42.16      3.98 o
   5   4  17     1459.65     1481.50     33.90 o
  -4   5  17      189.71      191.80      7.61 o
  -3   5  17      196.74      190.01      8.16 o
  -2   5  17      695.39      682.26     18.14 o
  -1   5  17      150.49      161.66      6.94 o
   0   5  17     1265.64     1226.18     28.47 o
   1   5  17      143.92      142.41      9.00 o
   2   5  17      692.61      684.81     17.61 o
   3   5  17      185.76      189.62      8.74 o
   4   5  17      180.52      185.94      7.41 o
  -4   6  17      218.15      235.62      7.68 o
  -3   6  17      987.51      959.16     21.05 o
  -2   6  17      524.59      497.51     12.53 o
  -1   6  17      402.57      419.63     10.91 o
   0   6  17        3.43        1.95      2.85 o
   1   6  17      395.94      411.49     10.14 o
   2   6  17      510.32      499.37     17.81 o
   3   6  17     1010.82      988.77     28.61 o
   4   6  17      230.70      271.51     11.16 o
  -3   7  17      232.00      239.86      8.34 o
  -2   7  17      212.08      204.00      7.38 o
  -1   7  17     1157.03     1099.36     22.98 o
   0   7  17      618.10      689.92     15.65 o
   1   7  17     1159.59     1126.93     28.46 o
   2   7  17      218.83      225.96      9.77 o
   3   7  17      235.97      248.33     10.23 o
  -3   8  17       12.69       20.29      4.90 o
  -2   8  17      727.04      701.85     16.59 o
  -1   8  17      214.04      203.65      7.33 o
   0   8  17       27.87       29.85      3.19 o
   1   8  17      209.54      199.72      6.82 o
   2   8  17      724.32      726.96     18.58 o
  -1   9  17     1387.15     1445.34     29.05 o
   0   9  17       51.27       48.12      3.81 o
   1   9  17     1378.14     1423.35     38.27 o
   0   0  18       38.79       53.01      7.92 o
   1   0  18       60.19       81.96      5.96 o
   2   0  18      623.38      613.16     16.48 o
   3   0  18     1093.64     1071.02     25.86 o
   4   0  18       15.56       20.54      3.47 o
   5   0  18      416.30      439.82     14.00 o
  -5   1  18      183.69      166.56      8.11 o
  -4   1  18       64.94       57.19      5.18 o
  -3   1  18      528.41      519.10     14.97 o
  -2   1  18      561.30      541.01     15.16 o
  -1   1  18      336.25      334.70     14.66 o
   0   1  18     1688.86     1716.40     38.02 o
   1   1  18      342.15      350.19     10.99 o
   2   1  18      573.39      536.94     14.83 o
   3   1  18      514.57      510.01     17.24 o
   4   1  18       72.14       71.05      5.45 o
   5   1  18      182.63      154.67      7.59 o
  -4   2  18      592.57      565.35     16.49 o
  -3   2  18      652.90      658.53     17.89 o
  -2   2  18      855.31      870.98     21.87 o
  -1   2  18      517.37      507.57     14.45 o
   0   2  18      371.94      343.43     11.01 o
   1   2  18      503.59      490.72     13.66 o
   2   2  18      871.60      882.34     21.60 o
   3   2  18      670.66      660.09     17.51 o
   4   2  18      608.93      585.65     16.39 o
  -4   3  18      205.03      202.82      8.87 o
  -3   3  18      349.18      375.52     12.25 o
  -2   3  18      609.04      591.19     16.44 o
  -1   3  18     1007.99     1070.74     25.74 o
   0   3  18      405.13      402.14     12.28 o
   1   3  18      968.26     1014.23     23.95 o
   2   3  18      637.02      636.18     21.35 o
   3   3  18      352.87      375.06     11.53 o
   4   3  18      201.32      211.46      8.39 o
  -4   4  18     1148.41     1100.93     27.41 o
  -3   4  18       26.23       34.53      4.37 o
  -2   4  18      926.75      877.60     22.23 o
  -1   4  18      121.61      126.81      7.63 o
   0   4  18       60.48       80.82      5.30 o
   1   4  18      102.71       95.42      5.07 o
   2   4  18      948.03      931.21     22.30 o
   3   4  18       32.25       41.95      4.16 o
   4   4  18     1171.19     1194.76     28.18 o
  -3   5  18      205.71      243.78      9.67 o
  -2   5  18      490.21      520.61     15.22 o
  -1   5  18     1439.05     1419.56     32.76 o
   0   5  18      139.24      136.40      5.36 o
   1   5  18     1406.52     1413.91     27.64 o
   2   5  18      490.19      515.70     18.54 o
   3   5  18      200.14      231.46      8.30 o
  -3   6  18      331.67      341.98     11.96 o
  -2   6  18      656.23      684.05     18.62 o
  -1   6  18      277.41      276.18      9.97 o
   0   6  18      590.11      537.81     12.62 o
   1   6  18      277.33      283.17      9.83 o
   2   6  18      649.33      668.07     33.40 o
   3   6  18      332.11      371.82     14.13 o
  -2   7  18      849.58      835.04     22.31 o
  -1   7  18      356.90      371.66     12.08 o
   0   7  18      700.99      680.73     18.27 o
   1   7  18      322.54      336.41     11.92 o
   2   7  18      837.61      799.45     20.35 o
   1   0  19     1558.79     1575.13     35.58 o
   2   0  19      175.17      169.70      7.43 o
   3   0  19      141.82      134.69      6.89 o
   4   0  19        6.12       12.50      5.55 o
  -3   1  19      209.52      202.53      8.59 o
  -2   1  19      303.79      312.12     10.73 o
  -1   1  19      161.14      169.85      7.53 o
   0   1  19       17.16       24.84      3.04 o
   1   1  19      173.39      204.28      8.20 o
   2   1  19      288.77      297.73     10.29 o
   3   1  19      205.30      217.44      8.69 o
  -3   2  19      191.84      192.92     10.04 o
  -2   2  19      287.85      266.73      9.88 o
  -1   2  19     1200.89     1233.98     29.14 o
   0   2  19     1321.76     1350.81     26.89 o
   1   2  19     1203.46     1266.16     39.09 o
   2   2  19      312.11      281.81     10.66 o
   3   2  19      185.94      192.06      8.01 o
  -3   3  19     1451.01     1410.08     33.24 o
  -2   3  19      108.63       89.71      6.14 o
  -1   3  19      474.97      454.36     13.75 o
   0   3  19      110.64      100.75      5.31 o
   1   3  19      503.22      482.91     13.67 o
   2   3  19      110.57      101.82      5.72 o
   3   3  19     1422.23     1420.93     33.65 o
  -3   4  19       68.89       78.21      6.25 o
  -2   4  19      577.78      590.92     16.87 o
  -1   4  19       42.14       42.34      4.55 o
   0   4  19     1046.88     1006.35     21.73 o
   1   4  19       45.74       44.61      3.63 o
   2   4  19      599.02      620.16     16.48 o
   3   4  19       64.19       70.22      5.14 o
  -2   5  19      174.14      174.58      8.13 o
  -1   5  19      309.77      306.46     15.62 o
   0   5  19       84.92      106.68      5.16 o
   1   5  19      313.19      323.12      9.02 o
   2   5  19      175.31      182.86      9.68 o
  -1   6  19      458.61      442.23     25.03 o
   0   6  19     1295.90     1263.45     30.00 o
   1   6  19      453.99      415.52     23.64 o
   0   0  20      903.74      932.88     28.45 o
   1   0  20       30.44       37.06      4.31 o
   2   0  20     1207.59     1139.87     27.57 o
  -2   1  20      261.98      271.81     10.21 o
  -1   1  20      294.14      288.91     10.70 o
   0   1  20      355.22      352.54     10.43 o
   1   1  20      276.67      277.89     14.30 o
   2   1  20      235.95      245.53      9.43 o
  -2   2  20      910.06      932.10     41.23 o
  -1   2  20      342.36      337.47     11.61 o
   0   2  20      756.26      767.97     17.21 o
   1   2  20      369.98      367.90     11.74 o
   2   2  20      903.79      949.62     39.83 o
  -1   3  20      258.99      261.69     10.77 o
   0   3  20      144.78      147.10      6.11 o
   1   3  20      274.70      262.19      8.23 o
 
